# Supplementary material for: Dogs accurately track a moving object on a screen and anticipate its destination
Source: Sci Rep. 2020 Nov 16;10:19832. doi: 10.1038/s41598-020-72506-5 (PMC7670446; doi:10.1038/s41598-020-72506-5)
Supplement: Supplementary file 4 — Supplementary Datasets. [file 41598_2020_72506_MOESM4_ESM.xlsx]

## Sheet: Exp1_horizontal eye movements
Subject	video_duration	video_file	RIGHT_PUPIL_SIZE	RIGHT_GAZE_X	RIGHT_GAZE_X_corrected	RIGHT_GAZE_Y	time	VIDEO_FRAME_INDEX	frisbee_x_left	frisbee_y_low	frisbee_x_right	frisbee_y_up	frisbee_x_average
Dog01	16000	fisbee_start_right_freeze2.mp4	9967	486.3	486.3	453.3	0	1	808	382	865	441	836.5
Dog01	16000	fisbee_start_right_freeze2.mp4	9443	500.3	500.3	450.9	183	12	800.5	384.5	857.5	443.5	829
Dog01	16000	fisbee_start_right_freeze2.mp4	9237	504.1	504.1	449.6	247	15	807.5	395.5	864.5	454.5	836
Dog01	16000	fisbee_start_right_freeze2.mp4	8082	916.7	916.7	420.8	326	20	820.5	407.5	877.5	466.5	849
Dog01	16000	fisbee_start_right_freeze2.mp4	7560	919	919	422.7	418	26	837.5	414.5	894.5	473.5	866
Dog01	16000	fisbee_start_right_freeze2.mp4	7072	907.1	907.1	433.8	541	33	855.5	417.5	912.5	476.5	884
Dog01	16000	fisbee_start_right_freeze2.mp4	7458	95.8	95.8	516	683	42	856.5	418.5	913.5	477.5	885
Dog01	16000	fisbee_start_right_freeze2.mp4	7493	81.1	81.1	522.8	718	44	850.5	418.5	907.5	477.5	879
Dog01	16000	fisbee_start_right_freeze2.mp4	7546	62.7	62.7	529.5	802	49	811.5	396.5	868.5	455.5	840
Dog01	16000	fisbee_start_right_freeze2.mp4	7532	56.7	56.7	529.8	861	52	763.5	361.5	820.5	420.5	792
Dog01	16000	fisbee_start_right_freeze2.mp4	7484	49.2	49.2	530.9	932	56	689.5	295.5	746.5	354.5	718
Dog01	16000	fisbee_start_right_freeze2.mp4	7434	47	47	534.1	954	58	672.5	283.5	729.5	342.5	701
Dog01	16000	fisbee_start_right_freeze2.mp4	7352	38.8	38.8	530	1015	61	624.5	251.5	681.5	310.5	653
Dog01	16000	fisbee_start_right_freeze2.mp4	7281	35.5	35.5	534.2	1091	66	548.5	220.5	605.5	279.5	577
Dog01	16000	fisbee_start_right_freeze2.mp4	7288	32.3	32.3	532.6	1144	69	503.5	211.5	560.5	270.5	532
Dog01	16000	fisbee_start_right_freeze2.mp4	7284	32.4	32.4	530.6	1161	70	488.5	208.5	545.5	267.5	517
Dog01	16000	fisbee_start_right_freeze2.mp4	7310	32.2	32.2	532.6	1186	72	455.5	208.5	512.5	267.5	484
Dog01	16000	fisbee_start_right_freeze2.mp4	7012	351.8	351.8	384.2	1256	76	395.5	217.5	452.5	276.5	424
Dog01	16000	fisbee_start_right_freeze2.mp4	6987	374.7	374.7	364.7	1269	77	379.5	220.5	436.5	279.5	408
Dog01	16000	fisbee_start_right_freeze2.mp4	7042	373.7	373.7	362.5	1309	79	347.5	234.5	404.5	293.5	376
Dog01	16000	fisbee_start_right_freeze2.mp4	7049	380	380	357.3	1356	82	300.5	256.5	357.5	315.5	329
Dog01	16000	fisbee_start_right_freeze2.mp4	7065	376	376	357	1377	83	285.5	265.5	342.5	324.5	314
Dog01	16000	fisbee_start_right_freeze2.mp4	7063	373.2	373.2	359.5	1408	85	255.5	285.5	312.5	344.5	284
Dog01	16000	fisbee_start_right_freeze2.mp4	7040	368.7	368.7	353.8	1443	87	222.5	309.5	279.5	368.5	251
Dog01	16000	fisbee_start_right_freeze2.mp4	7004	365	365	357.1	1467	89	200.5	337.5	257.5	396.5	229
Dog01	16000	fisbee_start_right_freeze2.mp4	7041	316	316	390.1	1489	90	191.5	348.5	248.5	407.5	220
Dog01	16000	fisbee_start_right_freeze2.mp4	7214	51.3	51.3	554.9	1545	93	178.5	364.5	235.5	423.5	207
Dog01	16000	fisbee_start_right_freeze2.mp4	7176	42.6	42.6	564.7	1577	95	170.5	364.5	227.5	423.5	199
Dog01	16000	fisbee_start_right_freeze2.mp4	7108	36.6	36.6	569.5	1632	98	159.5	384.5	216.5	443.5	188
Dog01	16000	fisbee_start_right_freeze2.mp4	7081	32.1	32.1	568.7	1686	102	161.5	386.5	218.5	445.5	190
Dog01	16000	fisbee_start_right_freeze2.mp4	7030	27.1	27.1	569	1805	109	165.5	389.5	222.5	448.5	194
Dog01	16000	fisbee_start_right_freeze2.mp4	6949	25.7	25.7	571.3	1922	116	176.5	388.5	233.5	447.5	205
Dog01	16000	fisbee_start_right_freeze2.mp4	6936	23.9	23.9	575.4	2022	122	177.5	384.5	234.5	443.5	206
Dog01	16000	fisbee_start_right_freeze2.mp4	7085	22.9	22.9	581.2	2185	132	181.5	382.5	238.5	441.5	210
Dog01	16000	fisbee_start_right_freeze2.mp4	7155	21.3	21.3	574.1	2302	139	186.5	376.5	243.5	435.5	215
Dog01	16000	fisbee_start_right_freeze2.mp4	7405	26.7	26.7	563.7	2737	165	183.5	390.5	240.5	449.5	212
Dog01	16000	fisbee_start_right_freeze2.mp4	7363	25.1	25.1	564.8	2815	169	176.5	402.5	233.5	461.5	205
Dog01	16000	fisbee_start_right_freeze2.mp4	7330	26.2	26.2	564.2	2908	175	152.5	422.5	209.5	481.5	181
Dog01	16000	fisbee_start_right_freeze2.mp4	7355	24.4	24.4	564.4	2977	179	143.5	421.5	200.5	480.5	172
Dog01	16000	fisbee_start_right_freeze2.mp4	7400	27	27	564.8	3052	184	128.5	423.5	185.5	482.5	157
Dog01	16000	fisbee_start_right_freeze2.mp4	7416	24.8	24.8	558.6	3169	191	120.5	427.5	177.5	486.5	149
Dog01	16000	fisbee_start_right_freeze2.mp4	7360	23.4	23.4	561.6	3292	198	113.5	427.5	170.5	486.5	142
Dog01	16000	fisbee_start_right_freeze2.mp4	7299	27.8	27.8	564.2	3367	203	130.5	419.5	187.5	478.5	159
Dog01	16000	fisbee_start_right_freeze2.mp4	7270	25.8	25.8	563	3433	207	178.5	394.5	235.5	453.5	207
Dog01	16000	fisbee_start_right_freeze2.mp4	7231	22.7	22.7	567.4	3511	211	239.5	334.5	296.5	393.5	268
Dog01	16000	fisbee_start_right_freeze2.mp4	7235	22.4	22.4	564.9	3528	212	253.5	320.5	310.5	379.5	282
Dog01	16000	fisbee_start_right_freeze2.mp4	7203	21.1	21.1	567	3556	214	281.5	290.5	338.5	349.5	310
Dog01	16000	fisbee_start_right_freeze2.mp4	7156	19.5	19.5	562.4	3616	217	335.5	246.5	392.5	305.5	364
Dog01	16000	fisbee_start_right_freeze2.mp4	7135	20.4	20.4	559.7	3628	218	337.5	246.5	394.5	305.5	366
Dog01	16000	fisbee_start_right_freeze2.mp4	6892	228.5	228.5	497.4	3673	221	381.5	220.5	438.5	279.5	410
Dog01	16000	fisbee_start_right_freeze2.mp4	6638	358.5	358.5	463.5	3760	226	448.5	192.5	505.5	251.5	477
Dog01	16000	fisbee_start_right_freeze2.mp4	6645	359.3	359.3	461.5	3763	226	450.5	190.5	507.5	249.5	479
Dog01	16000	fisbee_start_right_freeze2.mp4	6574	370.1	370.1	457.9	3820	230	507.5	183.5	564.5	242.5	536
Dog01	16000	fisbee_start_right_freeze2.mp4	6432	424.7	424.7	452.9	3913	235	578.5	191.5	635.5	250.5	607
Dog01	16000	fisbee_start_right_freeze2.mp4	6010	710	710	474.5	3979	239	634.5	214.5	691.5	273.5	663
Dog01	16000	fisbee_start_right_freeze2.mp4	5972	712.8	712.8	474.4	3994	240	646.5	222.5	703.5	281.5	675
Dog01	16000	fisbee_start_right_freeze2.mp4	5870	718.4	718.4	473	4036	243	691.5	250.5	748.5	309.5	720
Dog01	16000	fisbee_start_right_freeze2.mp4	5805	719	719	472	4065	244	704.5	262.5	761.5	321.5	733
Dog01	16000	fisbee_start_right_freeze2.mp4	5790	720.7	720.7	474.1	4081	245	722.5	274.5	779.5	333.5	751
Dog01	16000	fisbee_start_right_freeze2.mp4	5708	722.7	722.7	473.3	4141	249	737.5	328.5	794.5	387.5	766
Dog01	16000	fisbee_start_right_freeze2.mp4	5696	721.6	721.6	475.3	4191	252	753.5	360.5	810.5	419.5	782
Dog01	16000	fisbee_start_right_freeze2.mp4	5705	721.1	721.1	475.7	4206	253	759.5	369.5	816.5	428.5	788
Dog01	16000	fisbee_start_right_freeze2.mp4	5720	723.3	723.3	482.2	4299	258	806.5	417.5	863.5	476.5	835
Dog01	16000	fisbee_start_right_freeze2.mp4	5748	801.1	801.1	516	4398	264	834.5	428.5	891.5	487.5	863
Dog01	16000	fisbee_start_right_freeze2.mp4	5729	944.4	944.4	564	4461	268	857.5	429.5	914.5	488.5	886
Dog01	16000	fisbee_start_right_freeze2.mp4	5772	942.9	942.9	566.5	4548	273	862.5	414.5	919.5	473.5	891
Dog01	16000	fisbee_start_right_freeze2.mp4	5814	944.3	944.3	565.6	4602	277	842.5	412.5	899.5	471.5	871
Dog01	16000	fisbee_start_right_freeze2.mp4	5874	943.4	943.4	564.6	4662	280	807.5	399.5	864.5	458.5	836
Dog01	16000	fisbee_start_right_freeze2.mp4	5924	942.3	942.3	562.9	4704	283	757.5	364.5	814.5	423.5	786
Dog01	16000	fisbee_start_right_freeze2.mp4	5952	940.1	940.1	558.6	4773	287	695.5	304.5	752.5	363.5	724
Dog01	16000	fisbee_start_right_freeze2.mp4	5965	940.9	940.9	558.5	4800	289	664.5	276.5	721.5	335.5	693
Dog01	16000	fisbee_start_right_freeze2.mp4	5987	938.8	938.8	553.1	4836	291	633.5	251.5	690.5	310.5	662
Dog01	16000	fisbee_start_right_freeze2.mp4	6004	933.9	933.9	554.2	4893	294	585.5	224.5	642.5	283.5	614
Dog01	16000	fisbee_start_right_freeze2.mp4	6505	445.9	445.9	477.7	4959	298	525.5	198.5	582.5	257.5	554
Dog01	16000	fisbee_start_right_freeze2.mp4	6660	337.4	337.4	449.3	5013	301	476.5	187.5	533.5	246.5	505
Dog01	16000	fisbee_start_right_freeze2.mp4	6709	332.1	332.1	443.7	5061	304	428.5	183.5	485.5	242.5	457
Dog01	16000	fisbee_start_right_freeze2.mp4	6723	332.2	332.2	444.7	5088	306	396.5	184.5	453.5	243.5	425
Dog01	16000	fisbee_start_right_freeze2.mp4	6744	326	326	440.1	5130	308	364.5	187.5	421.5	246.5	393
Dog01	16000	fisbee_start_right_freeze2.mp4	6670	322.2	322.2	442.5	5196	312	301.5	210.5	358.5	269.5	330
Dog01	16000	fisbee_start_right_freeze2.mp4	6647	322.7	322.7	440.3	5205	313	283.5	215.5	340.5	274.5	312
Dog01	16000	fisbee_start_right_freeze2.mp4	6543	319.1	319.1	442	5247	315	251.5	232.5	308.5	291.5	280
Dog01	16000	fisbee_start_right_freeze2.mp4	6476	319.8	319.8	439.1	5270	317	220.5	254.5	277.5	313.5	249
Dog01	16000	fisbee_start_right_freeze2.mp4	6441	320	320	435.4	5283	318	202.5	265.5	259.5	324.5	231
Dog01	16000	fisbee_start_right_freeze2.mp4	6342	317.9	317.9	438.1	5324	320	176.5	287.5	233.5	346.5	205
Dog01	16000	fisbee_start_right_freeze2.mp4	6265	318.7	318.7	437.4	5369	323	178.5	325.5	235.5	384.5	207
Dog01	16000	fisbee_start_right_freeze2.mp4	6259	317.4	317.4	438.4	5378	323	174.5	322.5	231.5	381.5	203
Dog01	16000	fisbee_start_right_freeze2.mp4	6227	315.4	315.4	438.4	5423	326	179.5	345.5	236.5	404.5	208
Dog01	16000	fisbee_start_right_freeze2.mp4	6233	314.1	314.1	439.2	5481	329	177.5	369.5	234.5	428.5	206
Dog01	16000	fisbee_start_right_freeze2.mp4	6243	314.6	314.6	440.4	5498	330	178.5	369.5	235.5	428.5	207
Dog01	16000	fisbee_start_right_freeze2.mp4	6305	312.4	312.4	437.9	5558	334	173.5	381.5	230.5	440.5	202
Dog01	16000	fisbee_start_right_freeze2.mp4	6433	316.1	316.1	435.8	5663	340	179.5	379.5	236.5	438.5	208
Dog01	16000	fisbee_start_right_freeze2.mp4	6469	315.2	315.2	437.2	5762	346	183.5	373.5	240.5	432.5	212
Dog01	16000	fisbee_start_right_freeze2.mp4	6448	316.1	316.1	438.5	5948	357	181.5	386.5	238.5	445.5	210
Dog01	16000	fisbee_start_right_freeze2.mp4	6443	315.8	315.8	440.4	6008	361	169.5	400.5	226.5	459.5	198
Dog01	16000	fisbee_start_right_freeze2.mp4	6442	315.4	315.4	440.8	6095	366	155.5	411.5	212.5	470.5	184
Dog01	16000	fisbee_start_right_freeze2.mp4	6442	313.6	313.6	436.7	6167	371	132.5	423.5	189.5	482.5	161
Dog01	16000	fisbee_start_right_freeze2.mp4	6423	312.1	312.1	435.5	6284	378	118.5	429.5	175.5	488.5	147
Dog01	16000	fisbee_start_right_freeze2.mp4	6382	310.9	310.9	432.7	6374	383	121.5	428.5	178.5	487.5	150
Dog01	16000	fisbee_start_right_freeze2.mp4	6374	313.2	313.2	432.5	6428	386	142.5	421.5	199.5	480.5	171
Dog01	16000	fisbee_start_right_freeze2.mp4	6378	313.7	313.7	431.6	6473	389	180.5	393.5	237.5	452.5	209
Dog01	16000	fisbee_start_right_freeze2.mp4	6369	313	313	432.1	6533	393	231.5	327.5	288.5	386.5	260
Dog01	16000	fisbee_start_right_freeze2.mp4	6355	314.5	314.5	432.7	6593	396	269.5	278.5	326.5	337.5	298
Dog01	16000	fisbee_start_right_freeze2.mp4	6341	312.2	312.2	433.1	6668	401	329.5	213.5	386.5	272.5	358
Dog01	16000	fisbee_start_right_freeze2.mp4	6308	309.9	309.9	432.3	6743	405	379.5	175.5	436.5	234.5	408
Dog01	16000	fisbee_start_right_freeze2.mp4	6298	309.9	309.9	433.6	6800	409	428.5	148.5	485.5	207.5	457
Dog01	16000	fisbee_start_right_freeze2.mp4	5710	420.1	420.1	593.1	6893	414	491.5	135.5	548.5	194.5	520
Dog01	16000	fisbee_start_right_freeze2.mp4	5202	533.8	533.8	635.5	6971	419	554.5	146.5	611.5	205.5	583
Dog01	16000	fisbee_start_right_freeze2.mp4	5288	526	526	604.2	6977	419	554.5	145.5	611.5	204.5	583
Dog01	16000	fisbee_start_right_freeze2.mp4	5974	442.5	442.5	406.1	7061	424	616.5	171.5	673.5	230.5	645
Dog01	16000	fisbee_start_right_freeze2.mp4	5953	447.8	447.8	403.3	7088	426	641.5	190.5	698.5	249.5	670
Dog01	16000	fisbee_start_right_freeze2.mp4	5928	449	449	404.8	7133	429	676.5	223.5	733.5	282.5	705
Dog01	16000	fisbee_start_right_freeze2.mp4	5900	453.5	453.5	404.1	7208	433	728.5	276.5	785.5	335.5	757
Dog01	16000	fisbee_start_right_freeze2.mp4	5863	486.5	486.5	428.1	7265	436	745.5	322.5	802.5	381.5	774
Dog01	16000	fisbee_start_right_freeze2.mp4	5655	748.6	748.6	530.4	7304	439	758.5	360.5	815.5	419.5	787
Dog01	16000	fisbee_start_right_freeze2.mp4	5575	797.3	797.3	545.8	7352	442	771.5	388.5	828.5	447.5	800
Dog01	16000	fisbee_start_right_freeze2.mp4	5534	806.7	806.7	542.7	7409	445	792.5	411.5	849.5	470.5	821
Dog01	16000	fisbee_start_right_freeze2.mp4	5481	810.8	810.8	541.1	7478	449	825.5	432.5	882.5	491.5	854
Dog01	16000	fisbee_start_right_freeze2.mp4	5477	814.1	814.1	535.4	7523	452	844.5	434.5	901.5	493.5	873
Dog01	16000	fisbee_start_right_freeze2.mp4	5465	811.4	811.4	539.2	7601	457	865.5	432.5	922.5	491.5	894
Dog01	16000	fisbee_start_right_freeze2.mp4	5485	809.6	809.6	537.7	7697	462	845.5	405.5	902.5	464.5	874
Dog01	16000	fisbee_start_right_freeze2.mp4	5505	808.7	808.7	536.1	7728	464	850.5	421.5	907.5	480.5	879
Dog01	16000	fisbee_start_right_freeze2.mp4	5546	806.4	806.4	537.2	7785	468	797.5	402.5	854.5	461.5	826
Dog01	16000	fisbee_start_right_freeze2.mp4	5630	806	806	534.1	7851	472	729.5	347.5	786.5	406.5	758
Dog01	16000	fisbee_start_right_freeze2.mp4	5723	801.2	801.2	532.3	7926	476	665.5	299.5	722.5	358.5	694
Dog01	16000	fisbee_start_right_freeze2.mp4	5785	794.4	794.4	530.3	8007	481	582.5	255.5	639.5	314.5	611
Dog01	16000	fisbee_start_right_freeze2.mp4	6140	504.8	504.8	537.8	8076	485	517.5	230.5	574.5	289.5	546
Dog01	16000	fisbee_start_right_freeze2.mp4	6372	348.7	348.7	552.4	8142	489	465.5	223.5	522.5	282.5	494
Dog01	16000	fisbee_start_right_freeze2.mp4	6423	337.2	337.2	548	8223	494	381.5	226.5	438.5	285.5	410
Dog01	16000	fisbee_start_right_freeze2.mp4	6429	328.5	328.5	546.3	8252	496	349.5	232.5	406.5	291.5	378
Dog01	16000	fisbee_start_right_freeze2.mp4	6425	319.3	319.3	542.1	8295	498	315.5	243.5	372.5	302.5	344
Dog01	16000	fisbee_start_right_freeze2.mp4	6366	314.1	314.1	545.4	8342	501	263.5	263.5	320.5	322.5	292
Dog01	16000	fisbee_start_right_freeze2.mp4	6323	310.9	310.9	543.3	8361	502	248.5	272.5	305.5	331.5	277
Dog01	16000	fisbee_start_right_freeze2.mp4	6263	302.9	302.9	546.8	8403	505	199.5	306.5	256.5	365.5	228
Dog01	16000	fisbee_start_right_freeze2.mp4	6319	104.6	104.6	600.3	8475	509	178.5	334.5	235.5	393.5	207
Dog01	16000	fisbee_start_right_freeze2.mp4	6295	71.5	71.5	606.5	8592	516	164.5	374.5	221.5	433.5	193
Dog01	16000	fisbee_start_right_freeze2.mp4	6321	68.3	68.3	606.8	8673	521	164.5	395.5	221.5	454.5	193
Dog01	16000	fisbee_start_right_freeze2.mp4	6323	67.8	67.8	606.3	8784	528	157.5	419.5	214.5	478.5	186
Dog01	16000	fisbee_start_right_freeze2.mp4	6328	66.1	66.1	603.4	8874	533	132.5	434.5	189.5	493.5	161
Dog01	16000	fisbee_start_right_freeze2.mp4	6399	68	68	598.7	8967	539	101.5	441.5	158.5	500.5	130
Dog01	16000	fisbee_start_right_freeze2.mp4	6598	69.6	69.6	598.1	9081	545	97.5	437.5	154.5	496.5	126
Dog01	16000	fisbee_start_right_freeze2.mp4	6772	71.9	71.9	595.5	9180	551	102.5	439.5	159.5	498.5	131
Dog01	16000	fisbee_start_right_freeze2.mp4	6828	71.7	71.7	587.3	9267	557	144.5	430.5	201.5	489.5	173
Dog01	16000	fisbee_start_right_freeze2.mp4	6823	71.1	71.1	589.3	9315	559	178.5	406.5	235.5	465.5	207
Dog01	16000	fisbee_start_right_freeze2.mp4	6810	73.9	73.9	587	9366	562	226.5	332.5	283.5	391.5	255
Dog01	16000	fisbee_start_right_freeze2.mp4	6773	74.2	74.2	586.4	9426	566	258.5	276.5	315.5	335.5	287
Dog01	16000	fisbee_start_right_freeze2.mp4	6767	73	73	582.6	9474	569	291.5	225.5	348.5	284.5	320
Dog01	16000	fisbee_start_right_freeze2.mp4	6773	82.5	82.5	571.5	9546	573	336.5	174.5	393.5	233.5	365
Dog01	16000	fisbee_start_right_freeze2.mp4	6492	321.2	321.2	398.4	9593	576	367.5	141.5	424.5	200.5	396
Dog01	16000	fisbee_start_right_freeze2.mp4	6430	353.8	353.8	370.9	9609	577	379.5	134.5	436.5	193.5	408
Dog01	16000	fisbee_start_right_freeze2.mp4	6467	377.1	377.1	341.8	9681	581	425.5	110.5	482.5	169.5	454
Dog01	16000	fisbee_start_right_freeze2.mp4	6486	391.5	391.5	336.1	9729	584	460.5	92.5	517.5	151.5	489
Dog01	16000	fisbee_start_right_freeze2.mp4	6476	399.1	399.1	334.6	9783	588	507.5	86.5	564.5	145.5	536
Dog01	16000	fisbee_start_right_freeze2.mp4	6376	409.2	409.2	335.6	9861	592	552.5	96.5	609.5	155.5	581
Dog01	16000	fisbee_start_right_freeze2.mp4	5970	737.8	737.8	447.7	9927	596	596.5	113.5	653.5	172.5	625
Dog01	16000	fisbee_start_right_freeze2.mp4	5872	752.2	752.2	442.2	9990	600	645.5	150.5	702.5	209.5	674
Dog01	16000	fisbee_start_right_freeze2.mp4	5867	758.5	758.5	440	10059	604	690.5	200.5	747.5	259.5	719
Dog01	16000	fisbee_start_right_freeze2.mp4	5886	758.7	758.7	437.8	10083	606	713.5	232.5	770.5	291.5	742
Dog01	16000	fisbee_start_right_freeze2.mp4	5899	759.5	759.5	439.9	10101	607	725.5	246.5	782.5	305.5	754
Dog01	16000	fisbee_start_right_freeze2.mp4	5970	763.4	763.4	439.4	10167	611	750.5	309.5	807.5	368.5	779
Dog01	16000	fisbee_start_right_freeze2.mp4	5992	770.3	770.3	449.4	10254	615	761.5	348.5	818.5	407.5	790
Dog01	16000	fisbee_start_right_freeze2.mp4	5968	772.5	772.5	454.4	10359	621	772.5	379.5	829.5	438.5	801
Dog01	16000	fisbee_start_right_freeze2.mp4	5987	772.7	772.7	454.4	10425	625	772.5	391.5	829.5	450.5	801
Dog01	16000	fisbee_start_right_freeze2.mp4	6064	771.7	771.7	452.8	10530	631	784.5	413.5	841.5	472.5	813
Dog01	16000	fisbee_start_right_freeze2.mp4	6148	769.9	769.9	451.1	10578	634	798.5	422.5	855.5	481.5	827
Dog01	16000	fisbee_start_right_freeze2.mp4	6214	767.8	767.8	449	10623	637	822.5	430.5	879.5	489.5	851
Dog01	16000	fisbee_start_right_freeze2.mp4	6263	773	773	446.2	10674	640	844.5	427.5	901.5	486.5	873
Dog01	16000	fisbee_start_right_freeze2.mp4	6329	778.5	778.5	443.6	10737	644	857.5	419.5	914.5	478.5	886
Dog01	16000	fisbee_start_right_freeze2.mp4	6376	777.3	777.3	443.1	10803	648	848.5	413.5	905.5	472.5	877
Dog01	16000	fisbee_start_right_freeze2.mp4	6407	781.5	781.5	441.5	10890	653	790.5	393.5	847.5	452.5	819
Dog01	16000	fisbee_start_right_freeze2.mp4	6420	778.1	778.1	440.4	10947	656	741.5	358.5	798.5	417.5	770
Dog01	16000	fisbee_start_right_freeze2.mp4	6429	774.8	774.8	437.4	11013	660	675.5	310.5	732.5	369.5	704
Dog01	16000	fisbee_start_right_freeze2.mp4	6430	773.7	773.7	436.8	11064	663	625.5	282.5	682.5	341.5	654
Dog01	16000	fisbee_start_right_freeze2.mp4	6453	769.3	769.3	435.4	11127	667	558.5	253.5	615.5	312.5	587
Dog01	16000	fisbee_start_right_freeze2.mp4	6479	760.9	760.9	434.5	11196	671	492.5	241.5	549.5	300.5	521
Dog01	16000	fisbee_start_right_freeze2.mp4	6492	760	760	433.8	11259	675	425.5	241.5	482.5	300.5	454
Dog01	16000	fisbee_start_right_freeze2.mp4	6531	759.9	759.9	433	11334	680	339.5	257.5	396.5	316.5	368
Dog01	16000	fisbee_start_right_freeze2.mp4	6486	758.5	758.5	434.7	11409	684	271.5	285.5	328.5	344.5	300
Dog01	16000	fisbee_start_right_freeze2.mp4	6462	760.9	760.9	437.5	11460	687	218.5	314.5	275.5	373.5	247
Dog01	16000	fisbee_start_right_freeze2.mp4	6422	760	760	433.3	11523	691	165.5	360.5	222.5	419.5	194
Dog01	16000	fisbee_start_right_freeze2.mp4	6406	761	761	432.5	11562	693	163.5	374.5	220.5	433.5	192
Dog01	16000	fisbee_start_right_freeze2.mp4	6408	760.9	760.9	434.8	11607	696	164.5	398.5	221.5	457.5	193
Dog01	16000	fisbee_start_right_freeze2.mp4	6385	759.3	759.3	434	11655	699	152.5	416.5	209.5	475.5	181
Dog01	16000	fisbee_start_right_freeze2.mp4	7105	107.1	107.1	606.5	11742	704	139.5	425.5	196.5	484.5	168
Dog01	16000	fisbee_start_right_freeze2.mp4	7080	76.2	76.2	626.4	11799	707	131.5	447.5	188.5	506.5	160
Dog01	16000	fisbee_start_right_freeze2.mp4	7248	44.6	44.6	620.4	11913	714	112.5	457.5	169.5	516.5	141
Dog01	16000	fisbee_start_right_freeze2.mp4	7212	44.2	44.2	614.7	11964	717	92.5	455.5	149.5	514.5	121
Dog01	16000	fisbee_start_right_freeze2.mp4	7066	39	39	618.7	12027	721	78.5	444.5	135.5	503.5	107
Dog01	16000	fisbee_start_right_freeze2.mp4	6919	39.4	39.4	622.2	12111	726	74.5	442.5	131.5	501.5	103
Dog01	16000	fisbee_start_right_freeze2.mp4	6841	35.8	35.8	623.7	12201	732	88.5	448.5	145.5	507.5	117
Dog01	16000	fisbee_start_right_freeze2.mp4	6844	36.3	36.3	623.6	12210	732	91.5	453.5	148.5	512.5	120
Dog01	16000	fisbee_start_right_freeze2.mp4	6838	36.6	36.6	621.7	12252	735	117.5	449.5	174.5	508.5	146
Dog01	16000	fisbee_start_right_freeze2.mp4	6903	34.5	34.5	621.4	12300	738	162.5	425.5	219.5	484.5	191
Dog01	16000	fisbee_start_right_freeze2.mp4	6961	35.3	35.3	624.1	12351	741	207.5	381.5	264.5	440.5	236
Dog01	16000	fisbee_start_right_freeze2.mp4	7070	34.9	34.9	619.4	12417	745	262.5	315.5	319.5	374.5	291
Dog01	16000	fisbee_start_right_freeze2.mp4	7140	34.9	34.9	615.8	12486	749	320.5	261.5	377.5	320.5	349
Dog01	16000	fisbee_start_right_freeze2.mp4	7218	36.8	36.8	610.5	12546	752	365.5	232.5	422.5	291.5	394
Dog01	16000	fisbee_start_right_freeze2.mp4	7225	38.6	38.6	609.9	12561	753	379.5	220.5	436.5	279.5	408
Dog01	16000	fisbee_start_right_freeze2.mp4	7272	40.2	40.2	603.2	12615	756	424.5	194.5	481.5	253.5	453
Dog01	16000	fisbee_start_right_freeze2.mp4	7214	137	137	570.9	12666	759	483.5	176.5	540.5	235.5	512
Dog01	16000	fisbee_start_right_freeze2.mp4	6968	329.1	329.1	485.9	12693	761	497.5	172.5	554.5	231.5	526
Dog01	16000	fisbee_start_right_freeze2.mp4	6723	495.4	495.4	407.2	12759	765	557.5	166.5	614.5	225.5	586
Dog01	16000	fisbee_start_right_freeze2.mp4	6674	509	509	398.1	12831	769	618.5	176.5	675.5	235.5	647
Dog01	16000	fisbee_start_right_freeze2.mp4	6594	513.9	513.9	393.2	12894	773	675.5	202.5	732.5	261.5	704
Dog01	16000	fisbee_start_right_freeze2.mp4	6517	518.5	518.5	394.8	12945	776	720.5	227.5	777.5	286.5	749
Dog01	16000	fisbee_start_right_freeze2.mp4	6478	522.8	522.8	392.5	12963	777	734.5	236.5	791.5	295.5	763
Dog01	16000	fisbee_start_right_freeze2.mp4	6432	524	524	395.9	12975	778	746.5	244.5	803.5	303.5	775
Dog01	16000	fisbee_start_right_freeze2.mp4	6364	526.2	526.2	398.3	13011	780	734.5	264.5	791.5	323.5	763
Dog01	16000	fisbee_start_right_freeze2.mp4	6276	532.2	532.2	397.6	13053	783	736.5	290.5	793.5	349.5	765
Dog01	16000	fisbee_start_right_freeze2.mp4	6156	531.9	531.9	400.8	13140	788	740.5	314.5	797.5	373.5	769
Dog01	16000	fisbee_start_right_freeze2.mp4	6158	531.3	531.3	403.3	13209	792	747.5	332.5	804.5	391.5	776
Dog01	16000	fisbee_start_right_freeze2.mp4	6166	533.6	533.6	402.2	13257	795	754.5	351.5	811.5	410.5	783
Dog01	16000	fisbee_start_right_freeze2.mp4	6199	534.6	534.6	406.7	13320	799	770.5	381.5	827.5	440.5	799
Dog01	16000	fisbee_start_right_freeze2.mp4	6246	532.9	532.9	407.2	13398	803	799.5	402.5	856.5	461.5	828
Dog01	16000	fisbee_start_right_freeze2.mp4	6269	533	533	406.1	13455	807	829.5	421.5	886.5	480.5	858
Dog01	16000	fisbee_start_right_freeze2.mp4	6297	533.4	533.4	406.4	13527	811	851.5	423.5	908.5	482.5	880
Dog01	16000	fisbee_start_right_freeze2.mp4	6387	535	535	408.7	13626	817	829.5	409.5	886.5	468.5	858
Dog01	16000	fisbee_start_right_freeze2.mp4	6430	534.1	534.1	408.2	13680	820	783.5	378.5	840.5	437.5	812
Dog01	16000	fisbee_start_right_freeze2.mp4	6455	531.8	531.8	407.8	13719	823	739.5	328.5	796.5	387.5	768
Dog01	16000	fisbee_start_right_freeze2.mp4	6473	530.9	530.9	407.1	13791	827	680.5	262.5	737.5	321.5	709
Dog01	16000	fisbee_start_right_freeze2.mp4	6474	530.5	530.5	409.3	13857	831	620.5	210.5	677.5	269.5	649
Dog01	16000	fisbee_start_right_freeze2.mp4	6465	531.8	531.8	407.2	13872	832	607.5	201.5	664.5	260.5	636
Dog01	16000	fisbee_start_right_freeze2.mp4	6483	532	532	405	13926	835	562.5	170.5	619.5	229.5	591
Dog01	16000	fisbee_start_right_freeze2.mp4	6524	528.3	528.3	399.9	14007	840	486.5	140.5	543.5	199.5	515
Dog01	16000	fisbee_start_right_freeze2.mp4	6534	528	528	399.2	14016	840	471.5	137.5	528.5	196.5	500
Dog01	16000	fisbee_start_right_freeze2.mp4	6764	404.4	404.4	415	14091	845	411.5	131.5	468.5	190.5	440
Dog01	16000	fisbee_start_right_freeze2.mp4	6915	296.4	296.4	428.5	14142	848	364.5	134.5	421.5	193.5	393
Dog01	16000	fisbee_start_right_freeze2.mp4	6911	289.8	289.8	426	14172	850	333.5	142.5	390.5	201.5	362
Dog01	16000	fisbee_start_right_freeze2.mp4	6911	282.7	282.7	423.2	14244	854	271.5	164.5	328.5	223.5	300
Dog01	16000	fisbee_start_right_freeze2.mp4	6904	280.3	280.3	421.9	14250	855	256.5	171.5	313.5	230.5	285
Dog01	16000	fisbee_start_right_freeze2.mp4	6885	273.7	273.7	425.3	14301	858	213.5	203.5	270.5	262.5	242
Dog01	16000	fisbee_start_right_freeze2.mp4	7009	124	124	533.5	14352	861	166.5	235.5	223.5	294.5	195
Dog01	16000	fisbee_start_right_freeze2.mp4	6964	90.5	90.5	548.2	14394	863	172.5	250.5	229.5	309.5	201
Dog01	16000	fisbee_start_right_freeze2.mp4	6892	85.6	85.6	552.6	14442	866	175.5	275.5	232.5	334.5	204
Dog01	16000	fisbee_start_right_freeze2.mp4	6814	84.1	84.1	553.3	14493	869	182.5	305.5	239.5	364.5	211
Dog01	16000	fisbee_start_right_freeze2.mp4	6753	79	79	553.6	14568	874	182.5	355.5	239.5	414.5	211
Dog01	16000	fisbee_start_right_freeze2.mp4	6719	79.7	79.7	557.1	14628	877	179.5	385.5	236.5	444.5	208
Dog01	16000	fisbee_start_right_freeze2.mp4	6686	75.2	75.2	561.8	14679	880	164.5	409.5	221.5	468.5	193
Dog01	16000	fisbee_start_right_freeze2.mp4	6633	70.7	70.7	564.2	14739	884	137.5	433.5	194.5	492.5	166
Dog01	16000	fisbee_start_right_freeze2.mp4	6601	68.3	68.3	566.4	14793	887	112.5	442.5	169.5	501.5	141
Dog01	16000	fisbee_start_right_freeze2.mp4	6582	67.1	67.1	567	14832	889	91.5	442.5	148.5	501.5	120
Dog01	16000	fisbee_start_right_freeze2.mp4	6611	63.8	63.8	568.7	14904	894	76.5	437.5	133.5	496.5	105
Dog01	16000	fisbee_start_right_freeze2.mp4	6675	64.8	64.8	567.8	15030	901	85.5	435.5	142.5	494.5	114
Dog01	16000	fisbee_start_right_freeze2.mp4	6696	65.3	65.3	567	15066	903	95.5	437.5	152.5	496.5	124
Dog01	16000	fisbee_start_right_freeze2.mp4	6708	64.7	64.7	568.5	15123	907	122.5	433.5	179.5	492.5	151
Dog01	16000	fisbee_start_right_freeze2.mp4	6730	64.3	64.3	569	15168	910	167.5	406.5	224.5	465.5	196
Dog01	16000	fisbee_start_right_freeze2.mp4	6729	64.1	64.1	568.7	15225	913	212.5	358.5	269.5	417.5	241
Dog01	16000	fisbee_start_right_freeze2.mp4	6715	62.8	62.8	567.5	15249	914	238.5	329.5	295.5	388.5	267
Dog01	16000	fisbee_start_right_freeze2.mp4	6719	63.4	63.4	566.5	15282	916	265.5	302.5	322.5	361.5	294
Dog01	16000	fisbee_start_right_freeze2.mp4	6694	63.3	63.3	569.1	15336	920	305.5	264.5	362.5	323.5	334
Dog01	16000	fisbee_start_right_freeze2.mp4	6675	65.4	65.4	565	15393	923	347.5	237.5	404.5	296.5	376
Dog01	16000	fisbee_start_right_freeze2.mp4	6671	64.5	64.5	563.7	15402	924	362.5	227.5	419.5	286.5	391
Dog01	16000	fisbee_start_right_freeze2.mp4	6661	73.7	73.7	558.4	15459	927	404.5	209.5	461.5	268.5	433
Dog01	16000	fisbee_start_right_freeze2.mp4	6356	352.4	352.4	479.2	15510	930	444.5	196.5	501.5	255.5	473
Dog01	16000	fisbee_start_right_freeze2.mp4	6257	425.3	425.3	440.1	15564	933	488.5	192.5	545.5	251.5	517
Dog01	16000	fisbee_start_right_freeze2.mp4	6222	440.2	440.2	433.4	15633	938	556.5	201.5	613.5	260.5	585
Dog01	16000	fisbee_start_right_freeze2.mp4	6151	445.1	445.1	428.2	15696	941	599.5	214.5	656.5	273.5	628
Dog01	16000	fisbee_start_right_freeze2.mp4	6031	463.8	463.8	429.2	15753	945	655.5	246.5	712.5	305.5	684
Dog01	16000	fisbee_start_right_freeze2.mp4	5698	776.5	776.5	499.3	15807	948	698.5	276.5	755.5	335.5	727
Dog01	16000	fisbee_start_right_freeze2.mp4	5659	794.9	794.9	498	15834	950	721.5	304.5	778.5	363.5	750
Dog01	16000	fisbee_start_right_freeze2.mp4	5626	805.3	805.3	492.3	15858	951	728.5	319.5	785.5	378.5	757
Dog01	16000	fisbee_start_right_freeze2.mp4	5587	816	816	488.5	15921	955	746.5	367.5	803.5	426.5	775
Dog01	16000	fisbee_start_right_freeze2.mp4	5577	809	809	492.4	15968	958	765.5	393.5	822.5	452.5	794
Dog01	16000	fisbee_start_right_freeze2.mp4	5569	811.9	811.9	489.3	15975	958	764.5	391.5	821.5	450.5	793
Dog02	16000	fisbee_start_right_freeze2.mp4	10874	502.3	502.3	439.5	0	1	808	382	865	441	836.5
Dog02	16000	fisbee_start_right_freeze2.mp4	10984	489.5	489.5	406.2	183	12	800.5	384.5	857.5	443.5	829
Dog02	16000	fisbee_start_right_freeze2.mp4	11024	489.4	489.4	401.1	247	15	807.5	395.5	864.5	454.5	836
Dog02	16000	fisbee_start_right_freeze2.mp4	10467	490.2	490.2	406.4	326	20	820.5	407.5	877.5	466.5	849
Dog02	16000	fisbee_start_right_freeze2.mp4	9525	480.8	480.8	418	418	26	837.5	414.5	894.5	473.5	866
Dog02	16000	fisbee_start_right_freeze2.mp4	8517	472.1	472.1	457.8	541	33	855.5	417.5	912.5	476.5	884
Dog02	16000	fisbee_start_right_freeze2.mp4	8017	464.4	464.4	496.1	683	42	856.5	418.5	913.5	477.5	885
Dog02	16000	fisbee_start_right_freeze2.mp4	7955	461.5	461.5	508	718	44	850.5	418.5	907.5	477.5	879
Dog02	16000	fisbee_start_right_freeze2.mp4	7920	458.5	458.5	515.2	802	49	811.5	396.5	868.5	455.5	840
Dog02	16000	fisbee_start_right_freeze2.mp4	7925	458.3	458.3	524.9	861	52	763.5	361.5	820.5	420.5	792
Dog02	16000	fisbee_start_right_freeze2.mp4	7915	459	459	531.8	932	56	689.5	295.5	746.5	354.5	718
Dog02	16000	fisbee_start_right_freeze2.mp4	7923	459.4	459.4	534.4	954	58	672.5	283.5	729.5	342.5	701
Dog02	16000	fisbee_start_right_freeze2.mp4	7897	458.3	458.3	535.1	1015	61	624.5	251.5	681.5	310.5	653
Dog02	16000	fisbee_start_right_freeze2.mp4	7743	561.2	561.2	459.3	1091	66	548.5	220.5	605.5	279.5	577
Dog02	16000	fisbee_start_right_freeze2.mp4	7750	549.6	549.6	457.7	1144	69	503.5	211.5	560.5	270.5	532
Dog02	16000	fisbee_start_right_freeze2.mp4	7748	542.2	542.2	453	1161	70	488.5	208.5	545.5	267.5	517
Dog02	16000	fisbee_start_right_freeze2.mp4	7759	533.2	533.2	449.2	1186	72	455.5	208.5	512.5	267.5	484
Dog02	16000	fisbee_start_right_freeze2.mp4	7859	380.5	380.5	455.2	1256	76	395.5	217.5	452.5	276.5	424
Dog02	16000	fisbee_start_right_freeze2.mp4	7847	367.3	367.3	449.7	1269	77	379.5	220.5	436.5	279.5	408
Dog02	16000	fisbee_start_right_freeze2.mp4	7803	354.9	354.9	448	1309	79	347.5	234.5	404.5	293.5	376
Dog02	16000	fisbee_start_right_freeze2.mp4	7756	344.1	344.1	448.1	1356	82	300.5	256.5	357.5	315.5	329
Dog02	16000	fisbee_start_right_freeze2.mp4	7763	301.4	301.4	443.4	1377	83	285.5	265.5	342.5	324.5	314
Dog02	16000	fisbee_start_right_freeze2.mp4	7775	216.8	216.8	474	1408	85	255.5	285.5	312.5	344.5	284
Dog02	16000	fisbee_start_right_freeze2.mp4	7777	197.6	197.6	492.3	1443	87	222.5	309.5	279.5	368.5	251
Dog02	16000	fisbee_start_right_freeze2.mp4	7772	193.8	193.8	496.5	1467	89	200.5	337.5	257.5	396.5	229
Dog02	16000	fisbee_start_right_freeze2.mp4	7750	189.5	189.5	499	1489	90	191.5	348.5	248.5	407.5	220
Dog02	16000	fisbee_start_right_freeze2.mp4	7686	179.5	179.5	508.9	1545	93	178.5	364.5	235.5	423.5	207
Dog02	16000	fisbee_start_right_freeze2.mp4	7679	93.6	93.6	548	1577	95	170.5	364.5	227.5	423.5	199
Dog02	16000	fisbee_start_right_freeze2.mp4	7606	56	56	617.1	1632	98	159.5	384.5	216.5	443.5	188
Dog02	16000	fisbee_start_right_freeze2.mp4	7569	49.5	49.5	616.8	1686	102	161.5	386.5	218.5	445.5	190
Dog02	16000	fisbee_start_right_freeze2.mp4	7542	53.9	53.9	630.3	1805	109	165.5	389.5	222.5	448.5	194
Dog02	16000	fisbee_start_right_freeze2.mp4	7594	53.2	53.2	641	1922	116	176.5	388.5	233.5	447.5	205
Dog02	16000	fisbee_start_right_freeze2.mp4	7569	55.9	55.9	642	2022	122	177.5	384.5	234.5	443.5	206
Dog02	16000	fisbee_start_right_freeze2.mp4	7545	58	58	641.8	2185	132	181.5	382.5	238.5	441.5	210
Dog02	16000	fisbee_start_right_freeze2.mp4	NA	NA	NA	NA	2302	139	186.5	376.5	243.5	435.5	215
Dog02	16000	fisbee_start_right_freeze2.mp4	7537	416	416	423.3	2737	165	183.5	390.5	240.5	449.5	212
Dog02	16000	fisbee_start_right_freeze2.mp4	7552	420.5	420.5	419.6	2815	169	176.5	402.5	233.5	461.5	205
Dog02	16000	fisbee_start_right_freeze2.mp4	6946	403.8	403.8	420.1	2908	175	152.5	422.5	209.5	481.5	181
Dog02	16000	fisbee_start_right_freeze2.mp4	6484	389.6	389.6	438.7	2977	179	143.5	421.5	200.5	480.5	172
Dog02	16000	fisbee_start_right_freeze2.mp4	6183	330.4	330.4	429.5	3052	184	128.5	423.5	185.5	482.5	157
Dog02	16000	fisbee_start_right_freeze2.mp4	6101	-202.1	-202.1	420.6	3169	191	120.5	427.5	177.5	486.5	149
Dog02	16000	fisbee_start_right_freeze2.mp4	6198	-189.1	-189.1	413.6	3292	198	113.5	427.5	170.5	486.5	142
Dog02	16000	fisbee_start_right_freeze2.mp4	6258	-187.5	-187.5	403.5	3367	203	130.5	419.5	187.5	478.5	159
Dog02	16000	fisbee_start_right_freeze2.mp4	6244	-191.8	-191.8	403.6	3433	207	178.5	394.5	235.5	453.5	207
Dog02	16000	fisbee_start_right_freeze2.mp4	6231	-186.6	-186.6	398.5	3511	211	239.5	334.5	296.5	393.5	268
Dog02	16000	fisbee_start_right_freeze2.mp4	6237	-185.5	-185.5	404.5	3528	212	253.5	320.5	310.5	379.5	282
Dog02	16000	fisbee_start_right_freeze2.mp4	6249	-185	-185	403.7	3556	214	281.5	290.5	338.5	349.5	310
Dog02	16000	fisbee_start_right_freeze2.mp4	6288	-182.1	-182.1	401.2	3616	217	335.5	246.5	392.5	305.5	364
Dog02	16000	fisbee_start_right_freeze2.mp4	6306	-181.2	-181.2	401.5	3628	218	337.5	246.5	394.5	305.5	366
Dog02	16000	fisbee_start_right_freeze2.mp4	6340	-175.9	-175.9	402.1	3673	221	381.5	220.5	438.5	279.5	410
Dog02	16000	fisbee_start_right_freeze2.mp4	6419	139.3	139.3	392	3760	226	448.5	192.5	505.5	251.5	477
Dog02	16000	fisbee_start_right_freeze2.mp4	6411	161.7	161.7	391.6	3763	226	450.5	190.5	507.5	249.5	479
Dog02	16000	fisbee_start_right_freeze2.mp4	6381	337.3	337.3	419	3820	230	507.5	183.5	564.5	242.5	536
Dog02	16000	fisbee_start_right_freeze2.mp4	6440	351.8	351.8	418.4	3913	235	578.5	191.5	635.5	250.5	607
Dog02	16000	fisbee_start_right_freeze2.mp4	6408	625.3	625.3	570.2	3979	239	634.5	214.5	691.5	273.5	663
Dog02	16000	fisbee_start_right_freeze2.mp4	6413	645	645	588	3994	240	646.5	222.5	703.5	281.5	675
Dog02	16000	fisbee_start_right_freeze2.mp4	6380	653.3	653.3	588.1	4036	243	691.5	250.5	748.5	309.5	720
Dog02	16000	fisbee_start_right_freeze2.mp4	6329	652.9	652.9	583.1	4065	244	704.5	262.5	761.5	321.5	733
Dog02	16000	fisbee_start_right_freeze2.mp4	6292	654.1	654.1	585.1	4081	245	722.5	274.5	779.5	333.5	751
Dog02	16000	fisbee_start_right_freeze2.mp4	6165	660	660	593.2	4141	249	737.5	328.5	794.5	387.5	766
Dog02	16000	fisbee_start_right_freeze2.mp4	6075	659.8	659.8	596.8	4191	252	753.5	360.5	810.5	419.5	782
Dog02	16000	fisbee_start_right_freeze2.mp4	6053	662	662	595.9	4206	253	759.5	369.5	816.5	428.5	788
Dog02	16000	fisbee_start_right_freeze2.mp4	5957	666.9	666.9	605.6	4299	258	806.5	417.5	863.5	476.5	835
Dog02	16000	fisbee_start_right_freeze2.mp4	5906	671.5	671.5	607.8	4398	264	834.5	428.5	891.5	487.5	863
Dog02	16000	fisbee_start_right_freeze2.mp4	5909	671.3	671.3	605.5	4461	268	857.5	429.5	914.5	488.5	886
Dog02	16000	fisbee_start_right_freeze2.mp4	NA	NA	NA	NA	4548	273	862.5	414.5	919.5	473.5	891
Dog02	16000	fisbee_start_right_freeze2.mp4	NA	NA	NA	NA	4602	277	842.5	412.5	899.5	471.5	871
Dog02	16000	fisbee_start_right_freeze2.mp4	6427	-116.1	-116.1	267.2	4662	280	807.5	399.5	864.5	458.5	836
Dog02	16000	fisbee_start_right_freeze2.mp4	6455	-107.5	-107.5	268	4704	283	757.5	364.5	814.5	423.5	786
Dog02	16000	fisbee_start_right_freeze2.mp4	6465	-102.6	-102.6	267.4	4773	287	695.5	304.5	752.5	363.5	724
Dog02	16000	fisbee_start_right_freeze2.mp4	6463	-99.3	-99.3	268.9	4800	289	664.5	276.5	721.5	335.5	693
Dog02	16000	fisbee_start_right_freeze2.mp4	6475	-99.4	-99.4	269.9	4836	291	633.5	251.5	690.5	310.5	662
Dog02	16000	fisbee_start_right_freeze2.mp4	6498	-96.8	-96.8	270.9	4893	294	585.5	224.5	642.5	283.5	614
Dog02	16000	fisbee_start_right_freeze2.mp4	6489	-99.4	-99.4	272.1	4959	298	525.5	198.5	582.5	257.5	554
Dog02	16000	fisbee_start_right_freeze2.mp4	6439	172	172	406.4	5013	301	476.5	187.5	533.5	246.5	505
Dog02	16000	fisbee_start_right_freeze2.mp4	6359	219.9	219.9	428.7	5061	304	428.5	183.5	485.5	242.5	457
Dog02	16000	fisbee_start_right_freeze2.mp4	6344	219.9	219.9	428.9	5088	306	396.5	184.5	453.5	243.5	425
Dog02	16000	fisbee_start_right_freeze2.mp4	6345	215.9	215.9	430.1	5130	308	364.5	187.5	421.5	246.5	393
Dog02	16000	fisbee_start_right_freeze2.mp4	6396	201.4	201.4	432.3	5196	312	301.5	210.5	358.5	269.5	330
Dog02	16000	fisbee_start_right_freeze2.mp4	6408	200	200	434.3	5205	313	283.5	215.5	340.5	274.5	312
Dog02	16000	fisbee_start_right_freeze2.mp4	6431	195.3	195.3	440	5247	315	251.5	232.5	308.5	291.5	280
Dog02	16000	fisbee_start_right_freeze2.mp4	6417	188	188	446.3	5270	317	220.5	254.5	277.5	313.5	249
Dog02	16000	fisbee_start_right_freeze2.mp4	6445	143.4	143.4	474.5	5283	318	202.5	265.5	259.5	324.5	231
Dog02	16000	fisbee_start_right_freeze2.mp4	6401	112.7	112.7	514.1	5324	320	176.5	287.5	233.5	346.5	205
Dog02	16000	fisbee_start_right_freeze2.mp4	6301	106.3	106.3	516	5369	323	178.5	325.5	235.5	384.5	207
Dog02	16000	fisbee_start_right_freeze2.mp4	6287	104.2	104.2	515	5378	323	174.5	322.5	231.5	381.5	203
Dog02	16000	fisbee_start_right_freeze2.mp4	6192	110	110	520.5	5423	326	179.5	345.5	236.5	404.5	208
Dog02	16000	fisbee_start_right_freeze2.mp4	6135	109	109	516.2	5481	329	177.5	369.5	234.5	428.5	206
Dog02	16000	fisbee_start_right_freeze2.mp4	6127	108	108	516.4	5498	330	178.5	369.5	235.5	428.5	207
Dog02	16000	fisbee_start_right_freeze2.mp4	6151	109.5	109.5	519.5	5558	334	173.5	381.5	230.5	440.5	202
Dog02	16000	fisbee_start_right_freeze2.mp4	6179	110.7	110.7	522.3	5663	340	179.5	379.5	236.5	438.5	208
Dog02	16000	fisbee_start_right_freeze2.mp4	6232	115.1	115.1	518.2	5762	346	183.5	373.5	240.5	432.5	212
Dog02	16000	fisbee_start_right_freeze2.mp4	6363	122.5	122.5	524.7	5948	356	181.5	386.5	238.5	445.5	210
Dog02	16000	fisbee_start_right_freeze2.mp4	6369	125.4	125.4	527.2	6008	360	169.5	400.5	226.5	459.5	198
Dog02	16000	fisbee_start_right_freeze2.mp4	6359	122.3	122.3	523.3	6095	365	155.5	411.5	212.5	470.5	184
Dog02	16000	fisbee_start_right_freeze2.mp4	6372	122.9	122.9	522	6167	370	132.5	423.5	189.5	482.5	161
Dog02	16000	fisbee_start_right_freeze2.mp4	6352	124.1	124.1	519.1	6284	377	118.5	429.5	175.5	488.5	147
Dog02	16000	fisbee_start_right_freeze2.mp4	6365	126.4	126.4	518.3	6374	382	121.5	428.5	178.5	487.5	150
Dog02	16000	fisbee_start_right_freeze2.mp4	6360	125.3	125.3	517.8	6428	385	142.5	421.5	199.5	480.5	171
Dog02	16000	fisbee_start_right_freeze2.mp4	6371	126.5	126.5	518.9	6473	388	180.5	393.5	237.5	452.5	209
Dog02	16000	fisbee_start_right_freeze2.mp4	6356	128	128	519.5	6533	392	231.5	327.5	288.5	386.5	260
Dog02	16000	fisbee_start_right_freeze2.mp4	6358	129.8	129.8	520	6593	395	269.5	278.5	326.5	337.5	298
Dog02	16000	fisbee_start_right_freeze2.mp4	6342	127	127	518.7	6668	400	329.5	213.5	386.5	272.5	358
Dog02	16000	fisbee_start_right_freeze2.mp4	6333	129	129	514	6743	404	379.5	175.5	436.5	234.5	408
Dog02	16000	fisbee_start_right_freeze2.mp4	6320	126.8	126.8	506.7	6800	408	428.5	148.5	485.5	207.5	457
Dog02	16000	fisbee_start_right_freeze2.mp4	6181	401.5	401.5	476.1	6893	413	491.5	135.5	548.5	194.5	520
Dog02	16000	fisbee_start_right_freeze2.mp4	6232	414.9	414.9	466.5	6971	418	554.5	146.5	611.5	205.5	583
Dog02	16000	fisbee_start_right_freeze2.mp4	6244	417.6	417.6	464.9	6977	418	554.5	145.5	611.5	204.5	583
Dog02	16000	fisbee_start_right_freeze2.mp4	6275	455.9	455.9	456	7061	423	616.5	171.5	673.5	230.5	645
Dog02	16000	fisbee_start_right_freeze2.mp4	6186	614.8	614.8	502.1	7088	425	641.5	190.5	698.5	249.5	670
Dog02	16000	fisbee_start_right_freeze2.mp4	6123	641	641	513.5	7133	428	676.5	223.5	733.5	282.5	705
Dog02	16000	fisbee_start_right_freeze2.mp4	5993	649.9	649.9	507.7	7208	432	728.5	276.5	785.5	335.5	757
Dog02	16000	fisbee_start_right_freeze2.mp4	5909	654.1	654.1	508.5	7265	435	745.5	322.5	802.5	381.5	774
Dog02	16000	fisbee_start_right_freeze2.mp4	5876	660.2	660.2	511.3	7304	438	758.5	360.5	815.5	419.5	787
Dog02	16000	fisbee_start_right_freeze2.mp4	5846	662.8	662.8	510.5	7352	441	771.5	388.5	828.5	447.5	800
Dog02	16000	fisbee_start_right_freeze2.mp4	5830	664.9	664.9	512.7	7409	444	792.5	411.5	849.5	470.5	821
Dog02	16000	fisbee_start_right_freeze2.mp4	5811	671.1	671.1	516.4	7478	448	825.5	432.5	882.5	491.5	854
Dog02	16000	fisbee_start_right_freeze2.mp4	5784	673.2	673.2	517.4	7523	451	844.5	434.5	901.5	493.5	873
Dog02	16000	fisbee_start_right_freeze2.mp4	5805	675.7	675.7	521.9	7601	456	865.5	432.5	922.5	491.5	894
Dog02	16000	fisbee_start_right_freeze2.mp4	5892	677.3	677.3	521.7	7697	461	845.5	405.5	902.5	464.5	874
Dog02	16000	fisbee_start_right_freeze2.mp4	5910	680.6	680.6	529.3	7728	463	850.5	421.5	907.5	480.5	879
Dog02	16000	fisbee_start_right_freeze2.mp4	5938	680.7	680.7	527.4	7785	467	797.5	402.5	854.5	461.5	826
Dog02	16000	fisbee_start_right_freeze2.mp4	5959	683.1	683.1	531.2	7851	471	729.5	347.5	786.5	406.5	758
Dog02	16000	fisbee_start_right_freeze2.mp4	5962	680.7	680.7	526	7926	475	665.5	299.5	722.5	358.5	694
Dog02	16000	fisbee_start_right_freeze2.mp4	5988	677.9	677.9	521.3	8007	480	582.5	255.5	639.5	314.5	611
Dog02	16000	fisbee_start_right_freeze2.mp4	6084	605.3	605.3	507.5	8076	484	517.5	230.5	574.5	289.5	546
Dog02	16000	fisbee_start_right_freeze2.mp4	NA	NA	NA	NA	8142	488	465.5	223.5	522.5	282.5	494
Dog02	16000	fisbee_start_right_freeze2.mp4	6453	364.3	364.3	498	8223	493	381.5	226.5	438.5	285.5	410
Dog02	16000	fisbee_start_right_freeze2.mp4	6460	360.9	360.9	491.3	8252	495	349.5	232.5	406.5	291.5	378
Dog02	16000	fisbee_start_right_freeze2.mp4	6417	360.6	360.6	494	8295	497	315.5	243.5	372.5	302.5	344
Dog02	16000	fisbee_start_right_freeze2.mp4	6349	361.9	361.9	492	8342	500	263.5	263.5	320.5	322.5	292
Dog02	16000	fisbee_start_right_freeze2.mp4	6311	361.7	361.7	490.6	8361	501	248.5	272.5	305.5	331.5	277
Dog02	16000	fisbee_start_right_freeze2.mp4	6241	359	359	490.6	8403	504	199.5	306.5	256.5	365.5	228
Dog02	16000	fisbee_start_right_freeze2.mp4	6140	358.2	358.2	492.1	8475	508	178.5	334.5	235.5	393.5	207
Dog02	16000	fisbee_start_right_freeze2.mp4	5912	355.8	355.8	500.9	8592	515	164.5	374.5	221.5	433.5	193
Dog02	16000	fisbee_start_right_freeze2.mp4	5821	355.2	355.2	502.1	8673	520	164.5	395.5	221.5	454.5	193
Dog02	16000	fisbee_start_right_freeze2.mp4	5828	358.6	358.6	510.6	8784	527	157.5	419.5	214.5	478.5	186
Dog02	16000	fisbee_start_right_freeze2.mp4	5841	357.9	357.9	511.9	8874	532	132.5	434.5	189.5	493.5	161
Dog02	16000	fisbee_start_right_freeze2.mp4	5885	358	358	513.3	8967	538	101.5	441.5	158.5	500.5	130
Dog02	16000	fisbee_start_right_freeze2.mp4	6008	361.8	361.8	514.4	9081	544	97.5	437.5	154.5	496.5	126
Dog02	16000	fisbee_start_right_freeze2.mp4	6198	100.8	100.8	357.3	9180	550	102.5	439.5	159.5	498.5	131
Dog02	16000	fisbee_start_right_freeze2.mp4	6252	91.3	91.3	345.2	9267	556	144.5	430.5	201.5	489.5	173
Dog02	16000	fisbee_start_right_freeze2.mp4	6282	93	93	343.6	9315	558	178.5	406.5	235.5	465.5	207
Dog02	16000	fisbee_start_right_freeze2.mp4	6268	93.5	93.5	335.6	9366	561	226.5	332.5	283.5	391.5	255
Dog02	16000	fisbee_start_right_freeze2.mp4	6158	94	94	338.3	9426	565	258.5	276.5	315.5	335.5	287
Dog02	16000	fisbee_start_right_freeze2.mp4	6065	91	91	338.3	9474	568	291.5	225.5	348.5	284.5	320
Dog02	16000	fisbee_start_right_freeze2.mp4	5952	89.2	89.2	342.4	9546	572	336.5	174.5	393.5	233.5	365
Dog02	16000	fisbee_start_right_freeze2.mp4	5924	89.4	89.4	341.3	9593	575	367.5	141.5	424.5	200.5	396
Dog02	16000	fisbee_start_right_freeze2.mp4	5920	89.5	89.5	340.6	9609	576	379.5	134.5	436.5	193.5	408
Dog02	16000	fisbee_start_right_freeze2.mp4	5932	90.7	90.7	342.4	9681	580	425.5	110.5	482.5	169.5	454
Dog02	16000	fisbee_start_right_freeze2.mp4	5966	100.1	100.1	340.7	9729	583	460.5	92.5	517.5	151.5	489
Dog02	16000	fisbee_start_right_freeze2.mp4	5939	363.5	363.5	407.7	9783	587	507.5	86.5	564.5	145.5	536
Dog02	16000	fisbee_start_right_freeze2.mp4	5945	445.4	445.4	423.6	9861	591	552.5	96.5	609.5	155.5	581
Dog02	16000	fisbee_start_right_freeze2.mp4	5953	448.9	448.9	418.3	9927	595	596.5	113.5	653.5	172.5	625
Dog02	16000	fisbee_start_right_freeze2.mp4	5941	449.2	449.2	419.7	9990	599	645.5	150.5	702.5	209.5	674
Dog02	16000	fisbee_start_right_freeze2.mp4	5862	452	452	419.2	10059	603	690.5	200.5	747.5	259.5	719
Dog02	16000	fisbee_start_right_freeze2.mp4	5840	449.1	449.1	416.1	10083	605	713.5	232.5	770.5	291.5	742
Dog02	16000	fisbee_start_right_freeze2.mp4	5818	452.4	452.4	420.8	10101	606	725.5	246.5	782.5	305.5	754
Dog02	16000	fisbee_start_right_freeze2.mp4	5710	448.7	448.7	421.4	10167	610	750.5	309.5	807.5	368.5	779
Dog02	16000	fisbee_start_right_freeze2.mp4	5614	449.7	449.7	421.1	10254	615	761.5	348.5	818.5	407.5	790
Dog02	16000	fisbee_start_right_freeze2.mp4	5563	453.3	453.3	428	10359	621	772.5	379.5	829.5	438.5	801
Dog02	16000	fisbee_start_right_freeze2.mp4	5559	451.4	451.4	424.1	10425	625	772.5	391.5	829.5	450.5	801
Dog02	16000	fisbee_start_right_freeze2.mp4	NA	NA	NA	NA	10530	631	784.5	413.5	841.5	472.5	813
Dog02	16000	fisbee_start_right_freeze2.mp4	NA	NA	NA	NA	10578	634	798.5	422.5	855.5	481.5	827
Dog02	16000	fisbee_start_right_freeze2.mp4	NA	NA	NA	NA	10623	637	822.5	430.5	879.5	489.5	851
Dog02	16000	fisbee_start_right_freeze2.mp4	5790	-300.5	-300.5	303.2	10674	640	844.5	427.5	901.5	486.5	873
Dog02	16000	fisbee_start_right_freeze2.mp4	5858	-302.7	-302.7	293.1	10737	644	857.5	419.5	914.5	478.5	886
Dog02	16000	fisbee_start_right_freeze2.mp4	5914	-300.7	-300.7	292.2	10803	648	848.5	413.5	905.5	472.5	877
Dog02	16000	fisbee_start_right_freeze2.mp4	5963	-302.3	-302.3	290.2	10890	653	790.5	393.5	847.5	452.5	819
Dog02	16000	fisbee_start_right_freeze2.mp4	5956	-300.8	-300.8	282.3	10947	656	741.5	358.5	798.5	417.5	770
Dog02	16000	fisbee_start_right_freeze2.mp4	5774	-308.3	-308.3	288.1	11013	660	675.5	310.5	732.5	369.5	704
Dog02	16000	fisbee_start_right_freeze2.mp4	5678	-312	-312	286.3	11064	663	625.5	282.5	682.5	341.5	654
Dog02	16000	fisbee_start_right_freeze2.mp4	5590	-318.1	-318.1	289.3	11127	667	558.5	253.5	615.5	312.5	587
Dog02	16000	fisbee_start_right_freeze2.mp4	5558	-318.1	-318.1	290.5	11196	671	492.5	241.5	549.5	300.5	521
Dog02	16000	fisbee_start_right_freeze2.mp4	5613	-318.6	-318.6	289.7	11259	675	425.5	241.5	482.5	300.5	454
Dog02	16000	fisbee_start_right_freeze2.mp4	5810	-212.4	-212.4	344.5	11334	680	339.5	257.5	396.5	316.5	368
Dog02	16000	fisbee_start_right_freeze2.mp4	6075	55.2	55.2	483.6	11409	684	271.5	285.5	328.5	344.5	300
Dog02	16000	fisbee_start_right_freeze2.mp4	6187	59.9	59.9	486.5	11460	687	218.5	314.5	275.5	373.5	247
Dog02	16000	fisbee_start_right_freeze2.mp4	6286	60.5	60.5	482.6	11523	691	165.5	360.5	222.5	419.5	194
Dog02	16000	fisbee_start_right_freeze2.mp4	6296	61.7	61.7	479.2	11562	693	163.5	374.5	220.5	433.5	192
Dog02	16000	fisbee_start_right_freeze2.mp4	6265	63.6	63.6	470.5	11607	696	164.5	398.5	221.5	457.5	193
Dog02	16000	fisbee_start_right_freeze2.mp4	6191	61.7	61.7	470.4	11655	699	152.5	416.5	209.5	475.5	181
Dog02	16000	fisbee_start_right_freeze2.mp4	5904	56.5	56.5	466.9	11742	704	139.5	425.5	196.5	484.5	168
Dog02	16000	fisbee_start_right_freeze2.mp4	5726	52.9	52.9	468.6	11799	707	131.5	447.5	188.5	506.5	160
Dog02	16000	fisbee_start_right_freeze2.mp4	5572	52	52	476.8	11913	714	112.5	457.5	169.5	516.5	141
Dog02	16000	fisbee_start_right_freeze2.mp4	5542	53.8	53.8	480.1	11964	717	92.5	455.5	149.5	514.5	121
Dog02	16000	fisbee_start_right_freeze2.mp4	5573	53.7	53.7	483.2	12027	721	78.5	444.5	135.5	503.5	107
Dog02	16000	fisbee_start_right_freeze2.mp4	5622	53.6	53.6	487.2	12111	726	74.5	442.5	131.5	501.5	103
Dog02	16000	fisbee_start_right_freeze2.mp4	5648	53.9	53.9	479.4	12201	732	88.5	448.5	145.5	507.5	117
Dog02	16000	fisbee_start_right_freeze2.mp4	5649	55.4	55.4	481.3	12210	732	91.5	453.5	148.5	512.5	120
Dog02	16000	fisbee_start_right_freeze2.mp4	5077	157.5	157.5	737.2	12252	735	117.5	449.5	174.5	508.5	146
Dog02	16000	fisbee_start_right_freeze2.mp4	NA	NA	NA	NA	12300	738	162.5	425.5	219.5	484.5	191
Dog02	16000	fisbee_start_right_freeze2.mp4	NA	NA	NA	NA	12351	741	207.5	381.5	264.5	440.5	236
Dog02	16000	fisbee_start_right_freeze2.mp4	NA	NA	NA	NA	12417	745	262.5	315.5	319.5	374.5	291
Dog02	16000	fisbee_start_right_freeze2.mp4	NA	NA	NA	NA	12486	749	320.5	261.5	377.5	320.5	349
Dog02	16000	fisbee_start_right_freeze2.mp4	NA	NA	NA	NA	12546	752	365.5	232.5	422.5	291.5	394
Dog02	16000	fisbee_start_right_freeze2.mp4	NA	NA	NA	NA	12561	753	379.5	220.5	436.5	279.5	408
Dog02	16000	fisbee_start_right_freeze2.mp4	5360	521.8	521.8	301	12615	756	424.5	194.5	481.5	253.5	453
Dog02	16000	fisbee_start_right_freeze2.mp4	5465	522.8	522.8	294.1	12666	759	483.5	176.5	540.5	235.5	512
Dog02	16000	fisbee_start_right_freeze2.mp4	5526	525.1	525.1	296.3	12693	761	497.5	172.5	554.5	231.5	526
Dog02	16000	fisbee_start_right_freeze2.mp4	5683	533.9	533.9	299.2	12759	765	557.5	166.5	614.5	225.5	586
Dog02	16000	fisbee_start_right_freeze2.mp4	5781	534.6	534.6	298.4	12831	769	618.5	176.5	675.5	235.5	647
Dog02	16000	fisbee_start_right_freeze2.mp4	5672	537	537	299.7	12894	773	675.5	202.5	732.5	261.5	704
Dog02	16000	fisbee_start_right_freeze2.mp4	5419	534	534	294.8	12945	776	720.5	227.5	777.5	286.5	749
Dog02	16000	fisbee_start_right_freeze2.mp4	5338	531.2	531.2	296.4	12963	777	734.5	236.5	791.5	295.5	763
Dog02	16000	fisbee_start_right_freeze2.mp4	5279	529	529	299.1	12975	778	746.5	244.5	803.5	303.5	775
Dog02	16000	fisbee_start_right_freeze2.mp4	5131	525.3	525.3	300.1	13011	780	734.5	264.5	791.5	323.5	763
Dog02	16000	fisbee_start_right_freeze2.mp4	5016	527.8	527.8	303.6	13053	783	736.5	290.5	793.5	349.5	765
Dog02	16000	fisbee_start_right_freeze2.mp4	4877	521.1	521.1	304.3	13140	788	740.5	314.5	797.5	373.5	769
Dog02	16000	fisbee_start_right_freeze2.mp4	4888	518.1	518.1	309.8	13209	792	747.5	332.5	804.5	391.5	776
Dog02	16000	fisbee_start_right_freeze2.mp4	4933	519.1	519.1	314.5	13257	795	754.5	351.5	811.5	410.5	783
Dog02	16000	fisbee_start_right_freeze2.mp4	5205	296.4	296.4	323.9	13320	799	770.5	381.5	827.5	440.5	799
Dog02	16000	fisbee_start_right_freeze2.mp4	5693	-0.4	-0.4	117.6	13398	803	799.5	402.5	856.5	461.5	828
Dog02	16000	fisbee_start_right_freeze2.mp4	5577	-183	-183	226.3	13455	807	829.5	421.5	886.5	480.5	858
Dog02	16000	fisbee_start_right_freeze2.mp4	5699	-174.8	-174.8	217.8	13527	811	851.5	423.5	908.5	482.5	880
Dog02	16000	fisbee_start_right_freeze2.mp4	5692	-169	-169	212.1	13626	817	829.5	409.5	886.5	468.5	858
Dog02	16000	fisbee_start_right_freeze2.mp4	5624	-168.7	-168.7	208.1	13680	820	783.5	378.5	840.5	437.5	812
Dog02	16000	fisbee_start_right_freeze2.mp4	5589	-171.5	-171.5	205.4	13719	823	739.5	328.5	796.5	387.5	768
Dog02	16000	fisbee_start_right_freeze2.mp4	5515	-177.6	-177.6	204.3	13791	827	680.5	262.5	737.5	321.5	709
Dog02	16000	fisbee_start_right_freeze2.mp4	5491	-181.5	-181.5	202.4	13857	831	620.5	210.5	677.5	269.5	649
Dog02	16000	fisbee_start_right_freeze2.mp4	5497	-180.1	-180.1	205.3	13872	832	607.5	201.5	664.5	260.5	636
Dog02	16000	fisbee_start_right_freeze2.mp4	5506	-183.5	-183.5	204.5	13926	835	562.5	170.5	619.5	229.5	591
Dog02	16000	fisbee_start_right_freeze2.mp4	5532	-162.9	-162.9	223.6	14007	840	486.5	140.5	543.5	199.5	515
Dog02	16000	fisbee_start_right_freeze2.mp4	5562	-128.8	-128.8	243.1	14016	840	471.5	137.5	528.5	196.5	500
Dog02	16000	fisbee_start_right_freeze2.mp4	5650	33.4	33.4	296.7	14091	845	411.5	131.5	468.5	190.5	440
Dog02	16000	fisbee_start_right_freeze2.mp4	5711	34.4	34.4	294.8	14142	848	364.5	134.5	421.5	193.5	393
Dog02	16000	fisbee_start_right_freeze2.mp4	5737	33.9	33.9	291.5	14172	850	333.5	142.5	390.5	201.5	362
Dog02	16000	fisbee_start_right_freeze2.mp4	5738	34	34	291.2	14244	854	271.5	164.5	328.5	223.5	300
Dog02	16000	fisbee_start_right_freeze2.mp4	5734	33.5	33.5	292.9	14250	855	256.5	171.5	313.5	230.5	285
Dog02	16000	fisbee_start_right_freeze2.mp4	5739	35.8	35.8	294.4	14301	858	213.5	203.5	270.5	262.5	242
Dog02	16000	fisbee_start_right_freeze2.mp4	5729	34.5	34.5	295.1	14352	861	166.5	235.5	223.5	294.5	195
Dog02	16000	fisbee_start_right_freeze2.mp4	5702	32.6	32.6	291.9	14394	863	172.5	250.5	229.5	309.5	201
Dog02	16000	fisbee_start_right_freeze2.mp4	5653	32.7	32.7	290.6	14442	866	175.5	275.5	232.5	334.5	204
Dog02	16000	fisbee_start_right_freeze2.mp4	5585	33	33	294.2	14493	869	182.5	305.5	239.5	364.5	211
Dog02	16000	fisbee_start_right_freeze2.mp4	5489	83.1	83.1	306.8	14568	874	182.5	355.5	239.5	414.5	211
Dog02	16000	fisbee_start_right_freeze2.mp4	5269	512.2	512.2	356.4	14628	877	179.5	385.5	236.5	444.5	208
Dog02	16000	fisbee_start_right_freeze2.mp4	5095	744.6	744.6	318.5	14679	880	164.5	409.5	221.5	468.5	193
Dog02	16000	fisbee_start_right_freeze2.mp4	5082	748.2	748.2	307	14739	884	137.5	433.5	194.5	492.5	166
Dog02	16000	fisbee_start_right_freeze2.mp4	5102	745.7	745.7	308.6	14793	887	112.5	442.5	169.5	501.5	141
Dog02	16000	fisbee_start_right_freeze2.mp4	5139	743.2	743.2	306.8	14832	889	91.5	442.5	148.5	501.5	120
Dog02	16000	fisbee_start_right_freeze2.mp4	5128	744.9	744.9	308.5	14904	894	76.5	437.5	133.5	496.5	105
Dog02	16000	fisbee_start_right_freeze2.mp4	5026	743.6	743.6	308.7	15030	901	85.5	435.5	142.5	494.5	114
Dog02	16000	fisbee_start_right_freeze2.mp4	4984	744.2	744.2	307.2	15066	903	95.5	437.5	152.5	496.5	124
Dog02	16000	fisbee_start_right_freeze2.mp4	4961	740.8	740.8	304.4	15123	907	122.5	433.5	179.5	492.5	151
Dog02	16000	fisbee_start_right_freeze2.mp4	4967	742.7	742.7	303.5	15168	910	167.5	406.5	224.5	465.5	196
Dog02	16000	fisbee_start_right_freeze2.mp4	4994	741.9	741.9	309	15225	913	212.5	358.5	269.5	417.5	241
Dog02	16000	fisbee_start_right_freeze2.mp4	5016	741.7	741.7	309.8	15249	914	238.5	329.5	295.5	388.5	267
Dog02	16000	fisbee_start_right_freeze2.mp4	5038	741.8	741.8	311	15282	916	265.5	302.5	322.5	361.5	294
Dog02	16000	fisbee_start_right_freeze2.mp4	5110	741	741	309.4	15336	920	305.5	264.5	362.5	323.5	334
Dog02	16000	fisbee_start_right_freeze2.mp4	NA	NA	NA	NA	15393	923	347.5	237.5	404.5	296.5	376
Dog02	16000	fisbee_start_right_freeze2.mp4	NA	NA	NA	NA	15402	924	362.5	227.5	419.5	286.5	391
Dog02	16000	fisbee_start_right_freeze2.mp4	NA	NA	NA	NA	15459	927	404.5	209.5	461.5	268.5	433
Dog02	16000	fisbee_start_right_freeze2.mp4	5730	101.4	101.4	292.7	15510	930	444.5	196.5	501.5	255.5	473
Dog02	16000	fisbee_start_right_freeze2.mp4	5690	115.8	115.8	340	15564	933	488.5	192.5	545.5	251.5	517
Dog02	16000	fisbee_start_right_freeze2.mp4	5761	121.3	121.3	326.4	15633	938	556.5	201.5	613.5	260.5	585
Dog02	16000	fisbee_start_right_freeze2.mp4	5801	127.6	127.6	325.1	15696	941	599.5	214.5	656.5	273.5	628
Dog02	16000	fisbee_start_right_freeze2.mp4	5826	129.9	129.9	320.5	15753	945	655.5	246.5	712.5	305.5	684
Dog02	16000	fisbee_start_right_freeze2.mp4	5814	131.7	131.7	320.6	15807	948	698.5	276.5	755.5	335.5	727
Dog02	16000	fisbee_start_right_freeze2.mp4	5791	133	133	317.6	15834	950	721.5	304.5	778.5	363.5	750
Dog02	16000	fisbee_start_right_freeze2.mp4	5764	131.6	131.6	313.4	15858	951	728.5	319.5	785.5	378.5	757
Dog02	16000	fisbee_start_right_freeze2.mp4	5690	130.2	130.2	319.2	15921	955	746.5	367.5	803.5	426.5	775
Dog02	16000	fisbee_start_right_freeze2.mp4	5650	128.2	128.2	319.8	15968	958	765.5	393.5	822.5	452.5	794
Dog02	16000	fisbee_start_right_freeze2.mp4	5639	127.6	127.6	319.4	15975	958	764.5	391.5	821.5	450.5	793
Dog03	16000	fisbee_start_right_freeze2.mp4	5994	503.3	503.3	332.3	0	1	808	382	865	441	836.5
Dog03	16000	fisbee_start_right_freeze2.mp4	5003	478.4	478.4	347.1	183	11	800.5	384.5	857.5	443.5	829
Dog03	16000	fisbee_start_right_freeze2.mp4	4610	711.9	711.9	290.2	247	14	807.5	395.5	864.5	454.5	836
Dog03	16000	fisbee_start_right_freeze2.mp4	4265	839.4	839.4	248.8	326	19	820.5	407.5	877.5	466.5	849
Dog03	16000	fisbee_start_right_freeze2.mp4	3895	837.8	837.8	264.7	418	25	837.5	414.5	894.5	473.5	866
Dog03	16000	fisbee_start_right_freeze2.mp4	3482	894.8	894.8	265.8	541	32	855.5	417.5	912.5	476.5	884
Dog03	16000	fisbee_start_right_freeze2.mp4	3267	899.6	899.6	260	683	41	856.5	418.5	913.5	477.5	885
Dog03	16000	fisbee_start_right_freeze2.mp4	3229	893.1	893.1	265.9	718	43	850.5	418.5	907.5	477.5	879
Dog03	16000	fisbee_start_right_freeze2.mp4	3173	899.7	899.7	267.7	802	48	811.5	396.5	868.5	455.5	840
Dog03	16000	fisbee_start_right_freeze2.mp4	3152	899.9	899.9	264.7	861	51	763.5	361.5	820.5	420.5	792
Dog03	16000	fisbee_start_right_freeze2.mp4	3119	901.2	901.2	267.2	932	55	689.5	295.5	746.5	354.5	718
Dog03	16000	fisbee_start_right_freeze2.mp4	3110	899.7	899.7	266	954	57	672.5	283.5	729.5	342.5	701
Dog03	16000	fisbee_start_right_freeze2.mp4	3118	895.4	895.4	267.6	1015	60	624.5	251.5	681.5	310.5	653
Dog03	16000	fisbee_start_right_freeze2.mp4	3120	894.8	894.8	270.7	1091	65	548.5	220.5	605.5	279.5	577
Dog03	16000	fisbee_start_right_freeze2.mp4	3146	889.3	889.3	269.3	1144	68	503.5	211.5	560.5	270.5	532
Dog03	16000	fisbee_start_right_freeze2.mp4	3153	882.5	882.5	268.6	1161	69	488.5	208.5	545.5	267.5	517
Dog03	16000	fisbee_start_right_freeze2.mp4	3254	657.3	657.3	281.6	1186	71	455.5	208.5	512.5	267.5	484
Dog03	16000	fisbee_start_right_freeze2.mp4	3415	369.6	369.6	367.6	1256	75	395.5	217.5	452.5	276.5	424
Dog03	16000	fisbee_start_right_freeze2.mp4	3429	367.3	367.3	370	1269	76	379.5	220.5	436.5	279.5	408
Dog03	16000	fisbee_start_right_freeze2.mp4	3425	363.3	363.3	366.3	1309	78	347.5	234.5	404.5	293.5	376
Dog03	16000	fisbee_start_right_freeze2.mp4	3487	233.3	233.3	361.7	1356	81	300.5	256.5	357.5	315.5	329
Dog03	16000	fisbee_start_right_freeze2.mp4	3518	213.4	213.4	363.8	1377	82	285.5	265.5	342.5	324.5	314
Dog03	16000	fisbee_start_right_freeze2.mp4	3512	207.3	207.3	369.2	1408	84	255.5	285.5	312.5	344.5	284
Dog03	16000	fisbee_start_right_freeze2.mp4	3494	202.5	202.5	371.3	1443	86	222.5	309.5	279.5	368.5	251
Dog03	16000	fisbee_start_right_freeze2.mp4	3444	198.9	198.9	374.5	1467	88	200.5	337.5	257.5	396.5	229
Dog03	16000	fisbee_start_right_freeze2.mp4	3395	195.2	195.2	376	1489	89	191.5	348.5	248.5	407.5	220
Dog03	16000	fisbee_start_right_freeze2.mp4	3264	188.2	188.2	386	1545	92	178.5	364.5	235.5	423.5	207
Dog03	16000	fisbee_start_right_freeze2.mp4	3186	185	185	392.5	1577	94	170.5	364.5	227.5	423.5	199
Dog03	16000	fisbee_start_right_freeze2.mp4	3078	173.5	173.5	400.2	1632	97	159.5	384.5	216.5	443.5	188
Dog03	16000	fisbee_start_right_freeze2.mp4	3014	166.1	166.1	401.4	1686	101	161.5	386.5	218.5	445.5	190
Dog03	16000	fisbee_start_right_freeze2.mp4	2933	156.1	156.1	405.4	1805	108	165.5	389.5	222.5	448.5	194
Dog03	16000	fisbee_start_right_freeze2.mp4	2928	156.4	156.4	408.6	1922	115	176.5	388.5	233.5	447.5	205
Dog03	16000	fisbee_start_right_freeze2.mp4	2970	155.8	155.8	410	2022	121	177.5	384.5	234.5	443.5	206
Dog03	16000	fisbee_start_right_freeze2.mp4	3084	156	156	406.2	2185	131	181.5	382.5	238.5	441.5	210
Dog03	16000	fisbee_start_right_freeze2.mp4	3268	160.6	160.6	399.5	2302	138	186.5	376.5	243.5	435.5	215
Dog03	16000	fisbee_start_right_freeze2.mp4	3346	167.4	167.4	396.4	2737	164	183.5	390.5	240.5	449.5	212
Dog03	16000	fisbee_start_right_freeze2.mp4	3327	164.1	164.1	398.5	2815	168	176.5	402.5	233.5	461.5	205
Dog03	16000	fisbee_start_right_freeze2.mp4	3314	166.2	166.2	397.9	2908	174	152.5	422.5	209.5	481.5	181
Dog03	16000	fisbee_start_right_freeze2.mp4	3303	163.3	163.3	402.1	2977	178	143.5	421.5	200.5	480.5	172
Dog03	16000	fisbee_start_right_freeze2.mp4	3327	161.6	161.6	398.8	3052	183	128.5	423.5	185.5	482.5	157
Dog03	16000	fisbee_start_right_freeze2.mp4	3404	163.1	163.1	398	3169	190	120.5	427.5	177.5	486.5	149
Dog03	16000	fisbee_start_right_freeze2.mp4	3434	166.4	166.4	390.9	3292	197	113.5	427.5	170.5	486.5	142
Dog03	16000	fisbee_start_right_freeze2.mp4	3426	168.8	168.8	393.9	3367	202	130.5	419.5	187.5	478.5	159
Dog03	16000	fisbee_start_right_freeze2.mp4	3385	168.2	168.2	395.4	3433	206	178.5	394.5	235.5	453.5	207
Dog03	16000	fisbee_start_right_freeze2.mp4	3347	165.4	165.4	394.3	3511	210	239.5	334.5	296.5	393.5	268
Dog03	16000	fisbee_start_right_freeze2.mp4	3347	167.3	167.3	395.4	3528	211	253.5	320.5	310.5	379.5	282
Dog03	16000	fisbee_start_right_freeze2.mp4	3340	166.2	166.2	394.6	3556	213	281.5	290.5	338.5	349.5	310
Dog03	16000	fisbee_start_right_freeze2.mp4	3323	164.5	164.5	392.8	3616	216	335.5	246.5	392.5	305.5	364
Dog03	16000	fisbee_start_right_freeze2.mp4	3318	166.3	166.3	394.5	3628	217	337.5	246.5	394.5	305.5	366
Dog03	16000	fisbee_start_right_freeze2.mp4	3300	169.6	169.6	386.8	3673	220	381.5	220.5	438.5	279.5	410
Dog03	16000	fisbee_start_right_freeze2.mp4	3235	338.8	338.8	323.5	3760	225	448.5	192.5	505.5	251.5	477
Dog03	16000	fisbee_start_right_freeze2.mp4	3225	339.9	339.9	323.9	3763	225	450.5	190.5	507.5	249.5	479
Dog03	16000	fisbee_start_right_freeze2.mp4	3231	351.6	351.6	319.3	3820	229	507.5	183.5	564.5	242.5	536
Dog03	16000	fisbee_start_right_freeze2.mp4	3214	373.9	373.9	303.3	3913	234	578.5	191.5	635.5	250.5	607
Dog03	16000	fisbee_start_right_freeze2.mp4	3069	483.9	483.9	311.3	3979	238	634.5	214.5	691.5	273.5	663
Dog03	16000	fisbee_start_right_freeze2.mp4	3041	488.5	488.5	308.6	3994	239	646.5	222.5	703.5	281.5	675
Dog03	16000	fisbee_start_right_freeze2.mp4	2954	492.1	492.1	316	4036	242	691.5	250.5	748.5	309.5	720
Dog03	16000	fisbee_start_right_freeze2.mp4	2898	494.8	494.8	319.2	4065	243	704.5	262.5	761.5	321.5	733
Dog03	16000	fisbee_start_right_freeze2.mp4	2871	496.8	496.8	319.5	4081	244	722.5	274.5	779.5	333.5	751
Dog03	16000	fisbee_start_right_freeze2.mp4	2714	739	739	468.1	4141	248	737.5	328.5	794.5	387.5	766
Dog03	16000	fisbee_start_right_freeze2.mp4	2667	746.9	746.9	475.3	4191	251	753.5	360.5	810.5	419.5	782
Dog03	16000	fisbee_start_right_freeze2.mp4	2651	749.6	749.6	476.3	4206	252	759.5	369.5	816.5	428.5	788
Dog03	16000	fisbee_start_right_freeze2.mp4	2590	746.3	746.3	474.1	4299	257	806.5	417.5	863.5	476.5	835
Dog03	16000	fisbee_start_right_freeze2.mp4	2577	747.7	747.7	473.7	4398	263	834.5	428.5	891.5	487.5	863
Dog03	16000	fisbee_start_right_freeze2.mp4	2598	746.4	746.4	475.6	4461	267	857.5	429.5	914.5	488.5	886
Dog03	16000	fisbee_start_right_freeze2.mp4	2614	749.9	749.9	475.9	4548	272	862.5	414.5	919.5	473.5	891
Dog03	16000	fisbee_start_right_freeze2.mp4	2633	749.8	749.8	473.6	4602	276	842.5	412.5	899.5	471.5	871
Dog03	16000	fisbee_start_right_freeze2.mp4	2697	751.7	751.7	468.3	4662	279	807.5	399.5	864.5	458.5	836
Dog03	16000	fisbee_start_right_freeze2.mp4	2756	751.8	751.8	465.9	4704	282	757.5	364.5	814.5	423.5	786
Dog03	16000	fisbee_start_right_freeze2.mp4	2886	755.4	755.4	459	4773	286	695.5	304.5	752.5	363.5	724
Dog03	16000	fisbee_start_right_freeze2.mp4	2939	754.5	754.5	455.8	4800	288	664.5	276.5	721.5	335.5	693
Dog03	16000	fisbee_start_right_freeze2.mp4	2995	754.9	754.9	453.7	4836	290	633.5	251.5	690.5	310.5	662
Dog03	16000	fisbee_start_right_freeze2.mp4	3099	758.3	758.3	447.9	4893	293	585.5	224.5	642.5	283.5	614
Dog03	16000	fisbee_start_right_freeze2.mp4	3234	506.5	506.5	362.3	4959	297	525.5	198.5	582.5	257.5	554
Dog03	16000	fisbee_start_right_freeze2.mp4	3298	433.8	433.8	361.5	5013	300	476.5	187.5	533.5	246.5	505
Dog03	16000	fisbee_start_right_freeze2.mp4	3312	426.9	426.9	354.3	5061	303	428.5	183.5	485.5	242.5	457
Dog03	16000	fisbee_start_right_freeze2.mp4	3337	418.1	418.1	345.3	5088	305	396.5	184.5	453.5	243.5	425
Dog03	16000	fisbee_start_right_freeze2.mp4	3389	281.1	281.1	316.4	5130	307	364.5	187.5	421.5	246.5	393
Dog03	16000	fisbee_start_right_freeze2.mp4	3308	262.2	262.2	309.7	5196	311	301.5	210.5	358.5	269.5	330
Dog03	16000	fisbee_start_right_freeze2.mp4	3288	262.1	262.1	310.7	5205	312	283.5	215.5	340.5	274.5	312
Dog03	16000	fisbee_start_right_freeze2.mp4	3192	252.2	252.2	310.8	5247	314	251.5	232.5	308.5	291.5	280
Dog03	16000	fisbee_start_right_freeze2.mp4	3129	246.7	246.7	314.4	5270	316	220.5	254.5	277.5	313.5	249
Dog03	16000	fisbee_start_right_freeze2.mp4	3110	244.1	244.1	316.6	5283	317	202.5	265.5	259.5	324.5	231
Dog03	16000	fisbee_start_right_freeze2.mp4	3068	123.4	123.4	372.9	5324	319	176.5	287.5	233.5	346.5	205
Dog03	16000	fisbee_start_right_freeze2.mp4	2992	79.2	79.2	429.5	5369	322	178.5	325.5	235.5	384.5	207
Dog03	16000	fisbee_start_right_freeze2.mp4	2986	79.2	79.2	432.4	5378	322	174.5	322.5	231.5	381.5	203
Dog03	16000	fisbee_start_right_freeze2.mp4	2921	71.4	71.4	441.6	5423	325	179.5	345.5	236.5	404.5	208
Dog03	16000	fisbee_start_right_freeze2.mp4	2862	65.8	65.8	456.7	5481	328	177.5	369.5	234.5	428.5	206
Dog03	16000	fisbee_start_right_freeze2.mp4	2849	64.5	64.5	456.4	5498	329	178.5	369.5	235.5	428.5	207
Dog03	16000	fisbee_start_right_freeze2.mp4	2829	61	61	454.9	5558	333	173.5	381.5	230.5	440.5	202
Dog03	16000	fisbee_start_right_freeze2.mp4	2819	57.3	57.3	456.9	5663	339	179.5	379.5	236.5	438.5	208
Dog03	16000	fisbee_start_right_freeze2.mp4	2825	58.2	58.2	459.4	5762	345	183.5	373.5	240.5	432.5	212
Dog03	16000	fisbee_start_right_freeze2.mp4	2913	61.8	61.8	455.8	5948	356	181.5	386.5	238.5	445.5	210
Dog03	16000	fisbee_start_right_freeze2.mp4	2979	62.5	62.5	450.5	6008	360	169.5	400.5	226.5	459.5	198
Dog03	16000	fisbee_start_right_freeze2.mp4	3041	64.9	64.9	443.1	6095	365	155.5	411.5	212.5	470.5	184
Dog03	16000	fisbee_start_right_freeze2.mp4	3064	65.8	65.8	440.1	6167	370	132.5	423.5	189.5	482.5	161
Dog03	16000	fisbee_start_right_freeze2.mp4	3148	66.6	66.6	437.2	6284	377	118.5	429.5	175.5	488.5	147
Dog03	16000	fisbee_start_right_freeze2.mp4	3196	72.4	72.4	437	6374	382	121.5	428.5	178.5	487.5	150
Dog03	16000	fisbee_start_right_freeze2.mp4	3217	74.6	74.6	437.9	6428	385	142.5	421.5	199.5	480.5	171
Dog03	16000	fisbee_start_right_freeze2.mp4	3212	76.3	76.3	435.9	6473	388	180.5	393.5	237.5	452.5	209
Dog03	16000	fisbee_start_right_freeze2.mp4	3189	75.9	75.9	436.8	6533	392	231.5	327.5	288.5	386.5	260
Dog03	16000	fisbee_start_right_freeze2.mp4	3171	75.1	75.1	438.3	6593	395	269.5	278.5	326.5	337.5	298
Dog03	16000	fisbee_start_right_freeze2.mp4	3166	73.4	73.4	437.4	6668	400	329.5	213.5	386.5	272.5	358
Dog03	16000	fisbee_start_right_freeze2.mp4	3125	166.6	166.6	325.8	6743	404	379.5	175.5	436.5	234.5	408
Dog03	16000	fisbee_start_right_freeze2.mp4	3108	263.7	263.7	284.5	6800	408	428.5	148.5	485.5	207.5	457
Dog03	16000	fisbee_start_right_freeze2.mp4	3096	290.3	290.3	277.3	6893	413	491.5	135.5	548.5	194.5	520
Dog03	16000	fisbee_start_right_freeze2.mp4	3006	382.8	382.8	255.3	6971	418	554.5	146.5	611.5	205.5	583
Dog03	16000	fisbee_start_right_freeze2.mp4	3002	385	385	254.5	6977	418	554.5	145.5	611.5	204.5	583
Dog03	16000	fisbee_start_right_freeze2.mp4	2887	392	392	252.5	7061	423	616.5	171.5	673.5	230.5	645
Dog03	16000	fisbee_start_right_freeze2.mp4	2839	392.9	392.9	251.5	7088	425	641.5	190.5	698.5	249.5	670
Dog03	16000	fisbee_start_right_freeze2.mp4	2767	392.9	392.9	259.3	7133	428	676.5	223.5	733.5	282.5	705
Dog03	16000	fisbee_start_right_freeze2.mp4	2599	661.9	661.9	366.7	7208	432	728.5	276.5	785.5	335.5	757
Dog03	16000	fisbee_start_right_freeze2.mp4	2559	668	668	373	7265	435	745.5	322.5	802.5	381.5	774
Dog03	16000	fisbee_start_right_freeze2.mp4	2547	666.6	666.6	376.7	7304	438	758.5	360.5	815.5	419.5	787
Dog03	16000	fisbee_start_right_freeze2.mp4	2527	666.9	666.9	379.4	7352	441	771.5	388.5	828.5	447.5	800
Dog03	16000	fisbee_start_right_freeze2.mp4	2550	666.1	666.1	379	7409	444	792.5	411.5	849.5	470.5	821
Dog03	16000	fisbee_start_right_freeze2.mp4	2563	668.8	668.8	385.2	7478	448	825.5	432.5	882.5	491.5	854
Dog03	16000	fisbee_start_right_freeze2.mp4	2539	670.7	670.7	383.4	7523	451	844.5	434.5	901.5	493.5	873
Dog03	16000	fisbee_start_right_freeze2.mp4	2546	670	670	381.3	7601	456	865.5	432.5	922.5	491.5	894
Dog03	16000	fisbee_start_right_freeze2.mp4	2598	670.2	670.2	380.1	7697	461	845.5	405.5	902.5	464.5	874
Dog03	16000	fisbee_start_right_freeze2.mp4	2639	671.7	671.7	378.3	7728	463	850.5	421.5	907.5	480.5	879
Dog03	16000	fisbee_start_right_freeze2.mp4	2711	670.6	670.6	377.4	7785	467	797.5	402.5	854.5	461.5	826
Dog03	16000	fisbee_start_right_freeze2.mp4	2792	670.8	670.8	369.8	7851	471	729.5	347.5	786.5	406.5	758
Dog03	16000	fisbee_start_right_freeze2.mp4	2865	670.6	670.6	368.9	7926	475	665.5	299.5	722.5	358.5	694
Dog03	16000	fisbee_start_right_freeze2.mp4	2901	674.9	674.9	362.3	8007	480	582.5	255.5	639.5	314.5	611
Dog03	16000	fisbee_start_right_freeze2.mp4	2922	670.3	670.3	361.5	8076	484	517.5	230.5	574.5	289.5	546
Dog03	16000	fisbee_start_right_freeze2.mp4	2947	640.3	640.3	347.5	8142	488	465.5	223.5	522.5	282.5	494
Dog03	16000	fisbee_start_right_freeze2.mp4	3073	380.9	380.9	351.5	8223	493	381.5	226.5	438.5	285.5	410
Dog03	16000	fisbee_start_right_freeze2.mp4	3084	378.1	378.1	350.6	8252	495	349.5	232.5	406.5	291.5	378
Dog03	16000	fisbee_start_right_freeze2.mp4	3089	374.4	374.4	345.2	8295	497	315.5	243.5	372.5	302.5	344
Dog03	16000	fisbee_start_right_freeze2.mp4	3070	294.2	294.2	355.7	8342	500	263.5	263.5	320.5	322.5	292
Dog03	16000	fisbee_start_right_freeze2.mp4	3098	167.2	167.2	404.1	8361	501	248.5	272.5	305.5	331.5	277
Dog03	16000	fisbee_start_right_freeze2.mp4	3089	120.4	120.4	424.1	8403	504	199.5	306.5	256.5	365.5	228
Dog03	16000	fisbee_start_right_freeze2.mp4	2970	109.8	109.8	437.2	8475	508	178.5	334.5	235.5	393.5	207
Dog03	16000	fisbee_start_right_freeze2.mp4	2806	103.8	103.8	450.1	8592	515	164.5	374.5	221.5	433.5	193
Dog03	16000	fisbee_start_right_freeze2.mp4	2733	102.9	102.9	452.8	8673	520	164.5	395.5	221.5	454.5	193
Dog03	16000	fisbee_start_right_freeze2.mp4	2681	97.4	97.4	458.3	8784	527	157.5	419.5	214.5	478.5	186
Dog03	16000	fisbee_start_right_freeze2.mp4	2665	96.1	96.1	459.1	8874	532	132.5	434.5	189.5	493.5	161
Dog03	16000	fisbee_start_right_freeze2.mp4	2722	96.5	96.5	462.4	8967	538	101.5	441.5	158.5	500.5	130
Dog03	16000	fisbee_start_right_freeze2.mp4	2828	101.5	101.5	456	9081	544	97.5	437.5	154.5	496.5	126
Dog03	16000	fisbee_start_right_freeze2.mp4	2998	104.4	104.4	447.2	9180	550	102.5	439.5	159.5	498.5	131
Dog03	16000	fisbee_start_right_freeze2.mp4	3134	107.3	107.3	442	9267	556	144.5	430.5	201.5	489.5	173
Dog03	16000	fisbee_start_right_freeze2.mp4	3209	110.4	110.4	431.8	9315	558	178.5	406.5	235.5	465.5	207
Dog03	16000	fisbee_start_right_freeze2.mp4	3243	111.8	111.8	423	9366	561	226.5	332.5	283.5	391.5	255
Dog03	16000	fisbee_start_right_freeze2.mp4	2783	334.1	334.1	583.1	9426	565	258.5	276.5	315.5	335.5	287
Dog03	16000	fisbee_start_right_freeze2.mp4	NA	NA	NA	NA	9474	568	291.5	225.5	348.5	284.5	320
Dog03	16000	fisbee_start_right_freeze2.mp4	NA	NA	NA	NA	9546	572	336.5	174.5	393.5	233.5	365
Dog03	16000	fisbee_start_right_freeze2.mp4	NA	NA	NA	NA	9593	575	367.5	141.5	424.5	200.5	396
Dog03	16000	fisbee_start_right_freeze2.mp4	2650	965.3	965.3	317.9	9609	576	379.5	134.5	436.5	193.5	408
Dog03	16000	fisbee_start_right_freeze2.mp4	2881	971.6	971.6	187.9	9681	580	425.5	110.5	482.5	169.5	454
Dog03	16000	fisbee_start_right_freeze2.mp4	2878	971.8	971.8	183.1	9729	583	460.5	92.5	517.5	151.5	489
Dog03	16000	fisbee_start_right_freeze2.mp4	2868	970.2	970.2	180	9783	587	507.5	86.5	564.5	145.5	536
Dog03	16000	fisbee_start_right_freeze2.mp4	2895	956.7	956.7	186.1	9861	591	552.5	96.5	609.5	155.5	581
Dog03	16000	fisbee_start_right_freeze2.mp4	2860	953.4	953.4	195.1	9927	595	596.5	113.5	653.5	172.5	625
Dog03	16000	fisbee_start_right_freeze2.mp4	2762	879.5	879.5	243.1	9990	599	645.5	150.5	702.5	209.5	674
Dog03	16000	fisbee_start_right_freeze2.mp4	2621	887.9	887.9	242.7	10059	603	690.5	200.5	747.5	259.5	719
Dog03	16000	fisbee_start_right_freeze2.mp4	2580	883.9	883.9	244.7	10083	605	713.5	232.5	770.5	291.5	742
Dog03	16000	fisbee_start_right_freeze2.mp4	2577	880.2	880.2	245.4	10101	606	725.5	246.5	782.5	305.5	754
Dog03	16000	fisbee_start_right_freeze2.mp4	2547	876.4	876.4	249.6	10167	610	750.5	309.5	807.5	368.5	779
Dog03	16000	fisbee_start_right_freeze2.mp4	2556	876.8	876.8	254.4	10254	615	761.5	348.5	818.5	407.5	790
Dog03	16000	fisbee_start_right_freeze2.mp4	2529	874.9	874.9	253.5	10359	621	772.5	379.5	829.5	438.5	801
Dog03	16000	fisbee_start_right_freeze2.mp4	2499	876.2	876.2	258	10425	625	772.5	391.5	829.5	450.5	801
Dog03	16000	fisbee_start_right_freeze2.mp4	2500	872.8	872.8	255.6	10530	631	784.5	413.5	841.5	472.5	813
Dog03	16000	fisbee_start_right_freeze2.mp4	2504	869.1	869.1	258.8	10578	634	798.5	422.5	855.5	481.5	827
Dog03	16000	fisbee_start_right_freeze2.mp4	2529	874.5	874.5	257.9	10623	637	822.5	430.5	879.5	489.5	851
Dog03	16000	fisbee_start_right_freeze2.mp4	2545	878.2	878.2	257.7	10674	640	844.5	427.5	901.5	486.5	873
Dog03	16000	fisbee_start_right_freeze2.mp4	2574	877.6	877.6	255.7	10737	644	857.5	419.5	914.5	478.5	886
Dog03	16000	fisbee_start_right_freeze2.mp4	2650	876.3	876.3	255.3	10803	648	848.5	413.5	905.5	472.5	877
Dog03	16000	fisbee_start_right_freeze2.mp4	2737	883.1	883.1	251.8	10890	653	790.5	393.5	847.5	452.5	819
Dog03	16000	fisbee_start_right_freeze2.mp4	2790	890.2	890.2	249.8	10947	656	741.5	358.5	798.5	417.5	770
Dog03	16000	fisbee_start_right_freeze2.mp4	2845	891.7	891.7	249.9	11013	660	675.5	310.5	732.5	369.5	704
Dog03	16000	fisbee_start_right_freeze2.mp4	2878	892.1	892.1	244.8	11064	663	625.5	282.5	682.5	341.5	654
Dog03	16000	fisbee_start_right_freeze2.mp4	2924	891.3	891.3	244.8	11127	667	558.5	253.5	615.5	312.5	587
Dog03	16000	fisbee_start_right_freeze2.mp4	2955	886.8	886.8	246.9	11196	671	492.5	241.5	549.5	300.5	521
Dog03	16000	fisbee_start_right_freeze2.mp4	2987	881	881	250.9	11259	675	425.5	241.5	482.5	300.5	454
Dog03	16000	fisbee_start_right_freeze2.mp4	2970	886.8	886.8	249	11334	680	339.5	257.5	396.5	316.5	368
Dog03	16000	fisbee_start_right_freeze2.mp4	2963	886.9	886.9	246	11409	684	271.5	285.5	328.5	344.5	300
Dog03	16000	fisbee_start_right_freeze2.mp4	2954	887.2	887.2	245.5	11460	687	218.5	314.5	275.5	373.5	247
Dog03	16000	fisbee_start_right_freeze2.mp4	2907	891.8	891.8	243.3	11523	691	165.5	360.5	222.5	419.5	194
Dog03	16000	fisbee_start_right_freeze2.mp4	2877	896	896	242.8	11562	693	163.5	374.5	220.5	433.5	192
Dog03	16000	fisbee_start_right_freeze2.mp4	2833	895.8	895.8	245.1	11607	696	164.5	398.5	221.5	457.5	193
Dog03	16000	fisbee_start_right_freeze2.mp4	2799	894.9	894.9	244.4	11655	699	152.5	416.5	209.5	475.5	181
Dog03	16000	fisbee_start_right_freeze2.mp4	2784	897	897	242.7	11742	704	139.5	425.5	196.5	484.5	168
Dog03	16000	fisbee_start_right_freeze2.mp4	2805	896	896	243.4	11799	707	131.5	447.5	188.5	506.5	160
Dog03	16000	fisbee_start_right_freeze2.mp4	2922	893.4	893.4	245.6	11913	714	112.5	457.5	169.5	516.5	141
Dog03	16000	fisbee_start_right_freeze2.mp4	2975	894.1	894.1	246.3	11964	717	92.5	455.5	149.5	514.5	121
Dog03	16000	fisbee_start_right_freeze2.mp4	3020	898.8	898.8	246.5	12027	721	78.5	444.5	135.5	503.5	107
Dog03	16000	fisbee_start_right_freeze2.mp4	3037	901.3	901.3	242.7	12111	726	74.5	442.5	131.5	501.5	103
Dog03	16000	fisbee_start_right_freeze2.mp4	3015	902.2	902.2	241	12201	732	88.5	448.5	145.5	507.5	117
Dog03	16000	fisbee_start_right_freeze2.mp4	3016	902.8	902.8	241.1	12210	732	91.5	453.5	148.5	512.5	120
Dog03	16000	fisbee_start_right_freeze2.mp4	3011	906.2	906.2	240.5	12252	735	117.5	449.5	174.5	508.5	146
Dog03	16000	fisbee_start_right_freeze2.mp4	3035	903.5	903.5	241.2	12300	738	162.5	425.5	219.5	484.5	191
Dog03	16000	fisbee_start_right_freeze2.mp4	3043	904.6	904.6	237.5	12351	741	207.5	381.5	264.5	440.5	236
Dog03	16000	fisbee_start_right_freeze2.mp4	3096	907.2	907.2	236.7	12417	745	262.5	315.5	319.5	374.5	291
Dog03	16000	fisbee_start_right_freeze2.mp4	3166	907.6	907.6	233.2	12486	749	320.5	261.5	377.5	320.5	349
Dog03	16000	fisbee_start_right_freeze2.mp4	3227	914.6	914.6	229.5	12546	752	365.5	232.5	422.5	291.5	394
Dog03	16000	fisbee_start_right_freeze2.mp4	3242	913.3	913.3	229.3	12561	753	379.5	220.5	436.5	279.5	408
Dog03	16000	fisbee_start_right_freeze2.mp4	3276	915.6	915.6	228	12615	756	424.5	194.5	481.5	253.5	453
Dog03	16000	fisbee_start_right_freeze2.mp4	3262	919	919	226.4	12666	759	483.5	176.5	540.5	235.5	512
Dog03	16000	fisbee_start_right_freeze2.mp4	3260	918.1	918.1	226.1	12693	761	497.5	172.5	554.5	231.5	526
Dog03	16000	fisbee_start_right_freeze2.mp4	3243	918.9	918.9	226.8	12759	765	557.5	166.5	614.5	225.5	586
Dog03	16000	fisbee_start_right_freeze2.mp4	3204	902.3	902.3	230.8	12831	769	618.5	176.5	675.5	235.5	647
Dog03	16000	fisbee_start_right_freeze2.mp4	3240	684.9	684.9	297.8	12894	773	675.5	202.5	732.5	261.5	704
Dog03	16000	fisbee_start_right_freeze2.mp4	3205	685.1	685.1	296	12945	776	720.5	227.5	777.5	286.5	749
Dog03	16000	fisbee_start_right_freeze2.mp4	3177	686.1	686.1	297.1	12963	777	734.5	236.5	791.5	295.5	763
Dog03	16000	fisbee_start_right_freeze2.mp4	3178	686.6	686.6	296.6	12975	778	746.5	244.5	803.5	303.5	775
Dog03	16000	fisbee_start_right_freeze2.mp4	3140	684.9	684.9	300.2	13011	780	734.5	264.5	791.5	323.5	763
Dog03	16000	fisbee_start_right_freeze2.mp4	3099	684.4	684.4	305.8	13053	783	736.5	290.5	793.5	349.5	765
Dog03	16000	fisbee_start_right_freeze2.mp4	2956	676	676	316	13140	788	740.5	314.5	797.5	373.5	769
Dog03	16000	fisbee_start_right_freeze2.mp4	2836	674.5	674.5	320.6	13209	792	747.5	332.5	804.5	391.5	776
Dog03	16000	fisbee_start_right_freeze2.mp4	2752	672.1	672.1	323.7	13257	795	754.5	351.5	811.5	410.5	783
Dog03	16000	fisbee_start_right_freeze2.mp4	2676	667.7	667.7	327.9	13320	799	770.5	381.5	827.5	440.5	799
Dog03	16000	fisbee_start_right_freeze2.mp4	2626	666.8	666.8	328.9	13398	803	799.5	402.5	856.5	461.5	828
Dog03	16000	fisbee_start_right_freeze2.mp4	2642	667	667	326.5	13455	807	829.5	421.5	886.5	480.5	858
Dog03	16000	fisbee_start_right_freeze2.mp4	2668	666.3	666.3	326.9	13527	811	851.5	423.5	908.5	482.5	880
Dog03	16000	fisbee_start_right_freeze2.mp4	2769	666.6	666.6	328.4	13626	817	829.5	409.5	886.5	468.5	858
Dog03	16000	fisbee_start_right_freeze2.mp4	2812	667.8	667.8	327.4	13680	820	783.5	378.5	840.5	437.5	812
Dog03	16000	fisbee_start_right_freeze2.mp4	2852	667.5	667.5	327.4	13719	823	739.5	328.5	796.5	387.5	768
Dog03	16000	fisbee_start_right_freeze2.mp4	2903	667.8	667.8	326.3	13791	827	680.5	262.5	737.5	321.5	709
Dog03	16000	fisbee_start_right_freeze2.mp4	2953	661.5	661.5	319.9	13857	831	620.5	210.5	677.5	269.5	649
Dog03	16000	fisbee_start_right_freeze2.mp4	2977	606.3	606.3	313.6	13872	832	607.5	201.5	664.5	260.5	636
Dog03	16000	fisbee_start_right_freeze2.mp4	3118	369.2	369.2	309.5	13926	835	562.5	170.5	619.5	229.5	591
Dog03	16000	fisbee_start_right_freeze2.mp4	3178	357.7	357.7	298.7	14007	840	486.5	140.5	543.5	199.5	515
Dog03	16000	fisbee_start_right_freeze2.mp4	3170	356.1	356.1	296.8	14016	840	471.5	137.5	528.5	196.5	500
Dog03	16000	fisbee_start_right_freeze2.mp4	3138	343.3	343.3	295.5	14091	845	411.5	131.5	468.5	190.5	440
Dog03	16000	fisbee_start_right_freeze2.mp4	3106	223.4	223.4	255.4	14142	848	364.5	134.5	421.5	193.5	393
Dog03	16000	fisbee_start_right_freeze2.mp4	3062	214.8	214.8	255.7	14172	850	333.5	142.5	390.5	201.5	362
Dog03	16000	fisbee_start_right_freeze2.mp4	2946	206.5	206.5	259.3	14244	854	271.5	164.5	328.5	223.5	300
Dog03	16000	fisbee_start_right_freeze2.mp4	2927	206.8	206.8	260.4	14250	855	256.5	171.5	313.5	230.5	285
Dog03	16000	fisbee_start_right_freeze2.mp4	2852	201.3	201.3	264.8	14301	858	213.5	203.5	270.5	262.5	242
Dog03	16000	fisbee_start_right_freeze2.mp4	2784	197.1	197.1	267.5	14352	861	166.5	235.5	223.5	294.5	195
Dog03	16000	fisbee_start_right_freeze2.mp4	2719	194.2	194.2	272.3	14394	863	172.5	250.5	229.5	309.5	201
Dog03	16000	fisbee_start_right_freeze2.mp4	2687	193.2	193.2	274.9	14442	866	175.5	275.5	232.5	334.5	204
Dog03	16000	fisbee_start_right_freeze2.mp4	2666	192.2	192.2	278	14493	869	182.5	305.5	239.5	364.5	211
Dog03	16000	fisbee_start_right_freeze2.mp4	2657	189.1	189.1	280.7	14568	874	182.5	355.5	239.5	414.5	211
Dog03	16000	fisbee_start_right_freeze2.mp4	2671	190.3	190.3	281.1	14628	877	179.5	385.5	236.5	444.5	208
Dog03	16000	fisbee_start_right_freeze2.mp4	2721	192.2	192.2	278.9	14679	880	164.5	409.5	221.5	468.5	193
Dog03	16000	fisbee_start_right_freeze2.mp4	2770	193.3	193.3	276.4	14739	884	137.5	433.5	194.5	492.5	166
Dog03	16000	fisbee_start_right_freeze2.mp4	2833	194.9	194.9	272.8	14793	887	112.5	442.5	169.5	501.5	141
Dog03	16000	fisbee_start_right_freeze2.mp4	2876	195	195	274.2	14832	889	91.5	442.5	148.5	501.5	120
Dog03	16000	fisbee_start_right_freeze2.mp4	2927	197.3	197.3	272	14904	894	76.5	437.5	133.5	496.5	105
Dog03	16000	fisbee_start_right_freeze2.mp4	3046	202.4	202.4	266	15030	901	85.5	435.5	142.5	494.5	114
Dog03	16000	fisbee_start_right_freeze2.mp4	3078	202.6	202.6	262.4	15066	903	95.5	437.5	152.5	496.5	124
Dog03	16000	fisbee_start_right_freeze2.mp4	3131	203.6	203.6	264.3	15123	907	122.5	433.5	179.5	492.5	151
Dog03	16000	fisbee_start_right_freeze2.mp4	3161	206.5	206.5	263.6	15168	910	167.5	406.5	224.5	465.5	196
Dog03	16000	fisbee_start_right_freeze2.mp4	3230	209.3	209.3	259.9	15225	913	212.5	358.5	269.5	417.5	241
Dog03	16000	fisbee_start_right_freeze2.mp4	3283	209.7	209.7	256.9	15249	914	238.5	329.5	295.5	388.5	267
Dog03	16000	fisbee_start_right_freeze2.mp4	3338	212.9	212.9	251.9	15282	916	265.5	302.5	322.5	361.5	294
Dog03	16000	fisbee_start_right_freeze2.mp4	3448	215.2	215.2	247.6	15336	920	305.5	264.5	362.5	323.5	334
Dog03	16000	fisbee_start_right_freeze2.mp4	3519	219.3	219.3	245.3	15393	923	347.5	237.5	404.5	296.5	376
Dog03	16000	fisbee_start_right_freeze2.mp4	3528	218.5	218.5	243.7	15402	924	362.5	227.5	419.5	286.5	391
Dog03	16000	fisbee_start_right_freeze2.mp4	3596	222.4	222.4	241.3	15459	927	404.5	209.5	461.5	268.5	433
Dog03	16000	fisbee_start_right_freeze2.mp4	3579	271.5	271.5	247.6	15510	930	444.5	196.5	501.5	255.5	473
Dog03	16000	fisbee_start_right_freeze2.mp4	3516	376.2	376.2	302.9	15564	933	488.5	192.5	545.5	251.5	517
Dog03	16000	fisbee_start_right_freeze2.mp4	3449	380.9	380.9	298.8	15633	938	556.5	201.5	613.5	260.5	585
Dog03	16000	fisbee_start_right_freeze2.mp4	3388	381.6	381.6	296.6	15696	941	599.5	214.5	656.5	273.5	628
Dog03	16000	fisbee_start_right_freeze2.mp4	3277	455.7	455.7	300.2	15753	945	655.5	246.5	712.5	305.5	684
Dog03	16000	fisbee_start_right_freeze2.mp4	3135	549.8	549.8	323.3	15807	948	698.5	276.5	755.5	335.5	727
Dog03	16000	fisbee_start_right_freeze2.mp4	3078	552.5	552.5	326.1	15834	950	721.5	304.5	778.5	363.5	750
Dog03	16000	fisbee_start_right_freeze2.mp4	3040	553.9	553.9	326.4	15858	951	728.5	319.5	785.5	378.5	757
Dog03	16000	fisbee_start_right_freeze2.mp4	2912	560.1	560.1	334	15921	955	746.5	367.5	803.5	426.5	775
Dog03	16000	fisbee_start_right_freeze2.mp4	2852	559.4	559.4	336.9	15968	958	765.5	393.5	822.5	452.5	794
Dog03	16000	fisbee_start_right_freeze2.mp4	2848	559.6	559.6	336.6	15975	958	764.5	391.5	821.5	450.5	793
Dog04	16000	fisbee_start_right_freeze2.mp4	4705	524.5	524.5	311.2	0	1	808	382	865	441	836.5
Dog04	16000	fisbee_start_right_freeze2.mp4	3989	503.5	503.5	318.4	183	12	800.5	384.5	857.5	443.5	829
Dog04	16000	fisbee_start_right_freeze2.mp4	3701	493.7	493.7	329.6	247	15	807.5	395.5	864.5	454.5	836
Dog04	16000	fisbee_start_right_freeze2.mp4	3416	187.5	187.5	296.5	326	20	820.5	407.5	877.5	466.5	849
Dog04	16000	fisbee_start_right_freeze2.mp4	3015	141.9	141.9	299	418	26	837.5	414.5	894.5	473.5	866
Dog04	16000	fisbee_start_right_freeze2.mp4	2796	84.5	84.5	289.3	541	33	855.5	417.5	912.5	476.5	884
Dog04	16000	fisbee_start_right_freeze2.mp4	2706	73.8	73.8	298.4	683	42	856.5	418.5	913.5	477.5	885
Dog04	16000	fisbee_start_right_freeze2.mp4	2709	74.1	74.1	298.9	718	44	850.5	418.5	907.5	477.5	879
Dog04	16000	fisbee_start_right_freeze2.mp4	2769	73.9	73.9	305.6	802	49	811.5	396.5	868.5	455.5	840
Dog04	16000	fisbee_start_right_freeze2.mp4	2818	78.1	78.1	306.6	861	52	763.5	361.5	820.5	420.5	792
Dog04	16000	fisbee_start_right_freeze2.mp4	2904	460.1	460.1	510.1	932	56	689.5	295.5	746.5	354.5	718
Dog04	16000	fisbee_start_right_freeze2.mp4	2818	659.1	659.1	542.9	954	58	672.5	283.5	729.5	342.5	701
Dog04	16000	fisbee_start_right_freeze2.mp4	2882	704.7	704.7	604.1	1015	61	624.5	251.5	681.5	310.5	653
Dog04	16000	fisbee_start_right_freeze2.mp4	3002	711.8	711.8	599.3	1091	66	548.5	220.5	605.5	279.5	577
Dog04	16000	fisbee_start_right_freeze2.mp4	3064	713.5	713.5	596	1144	69	503.5	211.5	560.5	270.5	532
Dog04	16000	fisbee_start_right_freeze2.mp4	3055	714.7	714.7	591.2	1161	70	488.5	208.5	545.5	267.5	517
Dog04	16000	fisbee_start_right_freeze2.mp4	3058	713	713	585.4	1186	72	455.5	208.5	512.5	267.5	484
Dog04	16000	fisbee_start_right_freeze2.mp4	3053	465.1	465.1	304.2	1256	76	395.5	217.5	452.5	276.5	424
Dog04	16000	fisbee_start_right_freeze2.mp4	3043	459	459	304.4	1269	77	379.5	220.5	436.5	279.5	408
Dog04	16000	fisbee_start_right_freeze2.mp4	2996	455.3	455.3	299.6	1309	79	347.5	234.5	404.5	293.5	376
Dog04	16000	fisbee_start_right_freeze2.mp4	2943	446.1	446.1	301.3	1356	82	300.5	256.5	357.5	315.5	329
Dog04	16000	fisbee_start_right_freeze2.mp4	2960	326.3	326.3	311	1377	83	285.5	265.5	342.5	324.5	314
Dog04	16000	fisbee_start_right_freeze2.mp4	2976	267.9	267.9	328.4	1408	85	255.5	285.5	312.5	344.5	284
Dog04	16000	fisbee_start_right_freeze2.mp4	2915	258.5	258.5	350.9	1443	87	222.5	309.5	279.5	368.5	251
Dog04	16000	fisbee_start_right_freeze2.mp4	2875	250.7	250.7	355.7	1467	89	200.5	337.5	257.5	396.5	229
Dog04	16000	fisbee_start_right_freeze2.mp4	2829	241.8	241.8	370.1	1489	90	191.5	348.5	248.5	407.5	220
Dog04	16000	fisbee_start_right_freeze2.mp4	2718	229.4	229.4	386.5	1545	93	178.5	364.5	235.5	423.5	207
Dog04	16000	fisbee_start_right_freeze2.mp4	2688	184.2	184.2	463.6	1577	95	170.5	364.5	227.5	423.5	199
Dog04	16000	fisbee_start_right_freeze2.mp4	2671	173.8	173.8	503.8	1632	98	159.5	384.5	216.5	443.5	188
Dog04	16000	fisbee_start_right_freeze2.mp4	2658	170.5	170.5	507.3	1686	102	161.5	386.5	218.5	445.5	190
Dog04	16000	fisbee_start_right_freeze2.mp4	2738	173	173	503.7	1805	109	165.5	389.5	222.5	448.5	194
Dog04	16000	fisbee_start_right_freeze2.mp4	2832	178.6	178.6	495.4	1922	116	176.5	388.5	233.5	447.5	205
Dog04	16000	fisbee_start_right_freeze2.mp4	2895	182.4	182.4	494.1	2022	122	177.5	384.5	234.5	443.5	206
Dog04	16000	fisbee_start_right_freeze2.mp4	3061	191.9	191.9	484.2	2185	132	181.5	382.5	238.5	441.5	210
Dog04	16000	fisbee_start_right_freeze2.mp4	2962	702.8	702.8	819.9	2302	139	186.5	376.5	243.5	435.5	215
Dog04	16000	fisbee_start_right_freeze2.mp4	2576	924.4	924.4	812.1	2737	164	183.5	390.5	240.5	449.5	212
Dog04	16000	fisbee_start_right_freeze2.mp4	2601	925.2	925.2	796.4	2815	168	176.5	402.5	233.5	461.5	205
Dog04	16000	fisbee_start_right_freeze2.mp4	2682	993	993	568.5	2908	174	152.5	422.5	209.5	481.5	181
Dog04	16000	fisbee_start_right_freeze2.mp4	2735	995.4	995.4	558	2977	178	143.5	421.5	200.5	480.5	172
Dog04	16000	fisbee_start_right_freeze2.mp4	2693	984.2	984.2	373.5	3052	183	128.5	423.5	185.5	482.5	157
Dog04	16000	fisbee_start_right_freeze2.mp4	2640	976.9	976.9	345.4	3169	190	120.5	427.5	177.5	486.5	149
Dog04	16000	fisbee_start_right_freeze2.mp4	2544	970.4	970.4	341.7	3292	197	113.5	427.5	170.5	486.5	142
Dog04	16000	fisbee_start_right_freeze2.mp4	2475	969	969	341.3	3367	202	130.5	419.5	187.5	478.5	159
Dog04	16000	fisbee_start_right_freeze2.mp4	2453	967.2	967.2	341.1	3433	206	178.5	394.5	235.5	453.5	207
Dog04	16000	fisbee_start_right_freeze2.mp4	2492	966.7	966.7	341.8	3511	210	239.5	334.5	296.5	393.5	268
Dog04	16000	fisbee_start_right_freeze2.mp4	2497	967.8	967.8	340.6	3528	211	253.5	320.5	310.5	379.5	282
Dog04	16000	fisbee_start_right_freeze2.mp4	2517	969.3	969.3	340.5	3556	213	281.5	290.5	338.5	349.5	310
Dog04	16000	fisbee_start_right_freeze2.mp4	2592	972.3	972.3	337.7	3616	217	335.5	246.5	392.5	305.5	364
Dog04	16000	fisbee_start_right_freeze2.mp4	2601	972	972	338.8	3628	217	337.5	246.5	394.5	305.5	366
Dog04	16000	fisbee_start_right_freeze2.mp4	2659	972.9	972.9	337.1	3673	220	381.5	220.5	438.5	279.5	410
Dog04	16000	fisbee_start_right_freeze2.mp4	2752	976.4	976.4	333.6	3760	225	448.5	192.5	505.5	251.5	477
Dog04	16000	fisbee_start_right_freeze2.mp4	2750	977.3	977.3	333.3	3763	225	450.5	190.5	507.5	249.5	479
Dog04	16000	fisbee_start_right_freeze2.mp4	2821	976.4	976.4	331.8	3820	229	507.5	183.5	564.5	242.5	536
Dog04	16000	fisbee_start_right_freeze2.mp4	2932	980.9	980.9	329.5	3913	234	578.5	191.5	635.5	250.5	607
Dog04	16000	fisbee_start_right_freeze2.mp4	3126	663.2	663.2	288.4	3979	238	634.5	214.5	691.5	273.5	663
Dog04	16000	fisbee_start_right_freeze2.mp4	3142	657.7	657.7	279.8	3994	239	646.5	222.5	703.5	281.5	675
Dog04	16000	fisbee_start_right_freeze2.mp4	3183	662.8	662.8	282.2	4036	242	691.5	250.5	748.5	309.5	720
Dog04	16000	fisbee_start_right_freeze2.mp4	3189	665.5	665.5	285.3	4065	243	704.5	262.5	761.5	321.5	733
Dog04	16000	fisbee_start_right_freeze2.mp4	3189	668.1	668.1	285	4081	244	722.5	274.5	779.5	333.5	751
Dog04	16000	fisbee_start_right_freeze2.mp4	3165	675.1	675.1	288.9	4141	248	737.5	328.5	794.5	387.5	766
Dog04	16000	fisbee_start_right_freeze2.mp4	3037	749.3	749.3	362.7	4191	251	753.5	360.5	810.5	419.5	782
Dog04	16000	fisbee_start_right_freeze2.mp4	2981	786	786	426.1	4206	252	759.5	369.5	816.5	428.5	788
Dog04	16000	fisbee_start_right_freeze2.mp4	2687	778.8	778.8	469.6	4299	257	806.5	417.5	863.5	476.5	835
Dog04	16000	fisbee_start_right_freeze2.mp4	2525	775.8	775.8	475.4	4398	263	834.5	428.5	891.5	487.5	863
Dog04	16000	fisbee_start_right_freeze2.mp4	2497	776	776	477.9	4461	267	857.5	429.5	914.5	488.5	886
Dog04	16000	fisbee_start_right_freeze2.mp4	2497	775.1	775.1	478.4	4548	272	862.5	414.5	919.5	473.5	891
Dog04	16000	fisbee_start_right_freeze2.mp4	2526	772	772	477.9	4602	276	842.5	412.5	899.5	471.5	871
Dog04	16000	fisbee_start_right_freeze2.mp4	2599	773.1	773.1	478.3	4662	279	807.5	399.5	864.5	458.5	836
Dog04	16000	fisbee_start_right_freeze2.mp4	2644	774.5	774.5	480.3	4704	282	757.5	364.5	814.5	423.5	786
Dog04	16000	fisbee_start_right_freeze2.mp4	2731	776.3	776.3	477.1	4773	286	695.5	304.5	752.5	363.5	724
Dog04	16000	fisbee_start_right_freeze2.mp4	2756	775.1	775.1	477.6	4800	288	664.5	276.5	721.5	335.5	693
Dog04	16000	fisbee_start_right_freeze2.mp4	2805	777.2	777.2	473.6	4836	290	633.5	251.5	690.5	310.5	662
Dog04	16000	fisbee_start_right_freeze2.mp4	2867	766.4	766.4	440.9	4893	293	585.5	224.5	642.5	283.5	614
Dog04	16000	fisbee_start_right_freeze2.mp4	2978	598.2	598.2	290.1	4959	297	525.5	198.5	582.5	257.5	554
Dog04	16000	fisbee_start_right_freeze2.mp4	3020	590.7	590.7	296.1	5013	300	476.5	187.5	533.5	246.5	505
Dog04	16000	fisbee_start_right_freeze2.mp4	3014	584.2	584.2	296.9	5061	303	428.5	183.5	485.5	242.5	457
Dog04	16000	fisbee_start_right_freeze2.mp4	3003	582.2	582.2	299.7	5088	305	396.5	184.5	453.5	243.5	425
Dog04	16000	fisbee_start_right_freeze2.mp4	2960	567.7	567.7	302.3	5130	307	364.5	187.5	421.5	246.5	393
Dog04	16000	fisbee_start_right_freeze2.mp4	2919	280.8	280.8	314.2	5196	311	301.5	210.5	358.5	269.5	330
Dog04	16000	fisbee_start_right_freeze2.mp4	2889	278.4	278.4	311	5205	312	283.5	215.5	340.5	274.5	312
Dog04	16000	fisbee_start_right_freeze2.mp4	2787	274.6	274.6	317.6	5247	314	251.5	232.5	308.5	291.5	280
Dog04	16000	fisbee_start_right_freeze2.mp4	2742	270.3	270.3	319.1	5270	316	220.5	254.5	277.5	313.5	249
Dog04	16000	fisbee_start_right_freeze2.mp4	2712	269.1	269.1	320.1	5283	317	202.5	265.5	259.5	324.5	231
Dog04	16000	fisbee_start_right_freeze2.mp4	2656	263.2	263.2	321	5324	319	176.5	287.5	233.5	346.5	205
Dog04	16000	fisbee_start_right_freeze2.mp4	2612	258.5	258.5	323.1	5369	322	178.5	325.5	235.5	384.5	207
Dog04	16000	fisbee_start_right_freeze2.mp4	2615	255.9	255.9	321.8	5378	322	174.5	322.5	231.5	381.5	203
Dog04	16000	fisbee_start_right_freeze2.mp4	2580	252.3	252.3	325.2	5423	325	179.5	345.5	236.5	404.5	208
Dog04	16000	fisbee_start_right_freeze2.mp4	2593	194.1	194.1	383.5	5481	328	177.5	369.5	234.5	428.5	206
Dog04	16000	fisbee_start_right_freeze2.mp4	2612	190	190	425.2	5498	329	178.5	369.5	235.5	428.5	207
Dog04	16000	fisbee_start_right_freeze2.mp4	2610	187.2	187.2	433.6	5558	333	173.5	381.5	230.5	440.5	202
Dog04	16000	fisbee_start_right_freeze2.mp4	2662	189.1	189.1	437.1	5663	339	179.5	379.5	236.5	438.5	208
Dog04	16000	fisbee_start_right_freeze2.mp4	2679	188.5	188.5	436.2	5762	345	183.5	373.5	240.5	432.5	212
Dog04	16000	fisbee_start_right_freeze2.mp4	2613	87.3	87.3	379	5948	356	181.5	386.5	238.5	445.5	210
Dog04	16000	fisbee_start_right_freeze2.mp4	2647	91.7	91.7	379.5	6008	360	169.5	400.5	226.5	459.5	198
Dog04	16000	fisbee_start_right_freeze2.mp4	2735	92.4	92.4	381.6	6095	365	155.5	411.5	212.5	470.5	184
Dog04	16000	fisbee_start_right_freeze2.mp4	2749	93.8	93.8	382.6	6167	370	132.5	423.5	189.5	482.5	161
Dog04	16000	fisbee_start_right_freeze2.mp4	2706	96.9	96.9	380.9	6284	377	118.5	429.5	175.5	488.5	147
Dog04	16000	fisbee_start_right_freeze2.mp4	2701	97.9	97.9	380.9	6374	382	121.5	428.5	178.5	487.5	150
Dog04	16000	fisbee_start_right_freeze2.mp4	2729	99.2	99.2	380.9	6428	385	142.5	421.5	199.5	480.5	171
Dog04	16000	fisbee_start_right_freeze2.mp4	2770	100.4	100.4	379.8	6473	388	180.5	393.5	237.5	452.5	209
Dog04	16000	fisbee_start_right_freeze2.mp4	2793	103.6	103.6	381.3	6533	392	231.5	327.5	288.5	386.5	260
Dog04	16000	fisbee_start_right_freeze2.mp4	2831	103.8	103.8	381.5	6593	395	269.5	278.5	326.5	337.5	298
Dog04	16000	fisbee_start_right_freeze2.mp4	2880	103.8	103.8	375.5	6668	400	329.5	213.5	386.5	272.5	358
Dog04	16000	fisbee_start_right_freeze2.mp4	2853	393.7	393.7	374.5	6743	404	379.5	175.5	436.5	234.5	408
Dog04	16000	fisbee_start_right_freeze2.mp4	2859	401.8	401.8	334.6	6800	408	428.5	148.5	485.5	207.5	457
Dog04	16000	fisbee_start_right_freeze2.mp4	2832	405.1	405.1	319	6893	413	491.5	135.5	548.5	194.5	520
Dog04	16000	fisbee_start_right_freeze2.mp4	2663	472.9	472.9	300.2	6971	418	554.5	146.5	611.5	205.5	583
Dog04	16000	fisbee_start_right_freeze2.mp4	2642	510.2	510.2	297.7	6977	418	554.5	145.5	611.5	204.5	583
Dog04	16000	fisbee_start_right_freeze2.mp4	2434	665.4	665.4	263	7061	423	616.5	171.5	673.5	230.5	645
Dog04	16000	fisbee_start_right_freeze2.mp4	2393	666.5	666.5	263.5	7088	425	641.5	190.5	698.5	249.5	670
Dog04	16000	fisbee_start_right_freeze2.mp4	2346	674.9	674.9	265.6	7133	428	676.5	223.5	733.5	282.5	705
Dog04	16000	fisbee_start_right_freeze2.mp4	2315	677.5	677.5	266.9	7208	432	728.5	276.5	785.5	335.5	757
Dog04	16000	fisbee_start_right_freeze2.mp4	2321	704.9	704.9	340.1	7265	435	745.5	322.5	802.5	381.5	774
Dog04	16000	fisbee_start_right_freeze2.mp4	2306	735.7	735.7	430.1	7304	438	758.5	360.5	815.5	419.5	787
Dog04	16000	fisbee_start_right_freeze2.mp4	2311	741	741	430.9	7352	441	771.5	388.5	828.5	447.5	800
Dog04	16000	fisbee_start_right_freeze2.mp4	2320	741	741	435	7409	444	792.5	411.5	849.5	470.5	821
Dog04	16000	fisbee_start_right_freeze2.mp4	2355	746.7	746.7	438.8	7478	448	825.5	432.5	882.5	491.5	854
Dog04	16000	fisbee_start_right_freeze2.mp4	2394	752.4	752.4	439.8	7523	451	844.5	434.5	901.5	493.5	873
Dog04	16000	fisbee_start_right_freeze2.mp4	2431	758.8	758.8	438.4	7601	456	865.5	432.5	922.5	491.5	894
Dog04	16000	fisbee_start_right_freeze2.mp4	2447	758.2	758.2	436.5	7697	461	845.5	405.5	902.5	464.5	874
Dog04	16000	fisbee_start_right_freeze2.mp4	2456	757.9	757.9	436.4	7728	463	850.5	421.5	907.5	480.5	879
Dog04	16000	fisbee_start_right_freeze2.mp4	2452	906	906	439.5	7785	467	797.5	402.5	854.5	461.5	826
Dog04	16000	fisbee_start_right_freeze2.mp4	2497	907.3	907.3	433.8	7851	471	729.5	347.5	786.5	406.5	758
Dog04	16000	fisbee_start_right_freeze2.mp4	2551	909	909	430.4	7926	475	665.5	299.5	722.5	358.5	694
Dog04	16000	fisbee_start_right_freeze2.mp4	2594	912.9	912.9	424.6	8007	480	582.5	255.5	639.5	314.5	611
Dog04	16000	fisbee_start_right_freeze2.mp4	2615	915.2	915.2	420.8	8076	484	517.5	230.5	574.5	289.5	546
Dog04	16000	fisbee_start_right_freeze2.mp4	2643	915.2	915.2	422.9	8142	488	465.5	223.5	522.5	282.5	494
Dog04	16000	fisbee_start_right_freeze2.mp4	2639	913.7	913.7	425.2	8223	493	381.5	226.5	438.5	285.5	410
Dog04	16000	fisbee_start_right_freeze2.mp4	2626	912.4	912.4	428.6	8252	495	349.5	232.5	406.5	291.5	378
Dog04	16000	fisbee_start_right_freeze2.mp4	2623	913.8	913.8	429.5	8295	497	315.5	243.5	372.5	302.5	344
Dog04	16000	fisbee_start_right_freeze2.mp4	2652	911.9	911.9	427.4	8342	500	263.5	263.5	320.5	322.5	292
Dog04	16000	fisbee_start_right_freeze2.mp4	2648	913.5	913.5	426.7	8361	501	248.5	272.5	305.5	331.5	277
Dog04	16000	fisbee_start_right_freeze2.mp4	2674	916	916	429.4	8403	504	199.5	306.5	256.5	365.5	228
Dog04	16000	fisbee_start_right_freeze2.mp4	2746	921.9	921.9	422.4	8475	508	178.5	334.5	235.5	393.5	207
Dog04	16000	fisbee_start_right_freeze2.mp4	2795	921.5	921.5	421.2	8592	515	164.5	374.5	221.5	433.5	193
Dog04	16000	fisbee_start_right_freeze2.mp4	2834	924.2	924.2	419.5	8673	520	164.5	395.5	221.5	454.5	193
Dog04	16000	fisbee_start_right_freeze2.mp4	2875	924.1	924.1	418.7	8784	527	157.5	419.5	214.5	478.5	186
Dog04	16000	fisbee_start_right_freeze2.mp4	2899	930	930	416.1	8874	532	132.5	434.5	189.5	493.5	161
Dog04	16000	fisbee_start_right_freeze2.mp4	2931	926	926	416.2	8967	538	101.5	441.5	158.5	500.5	130
Dog04	16000	fisbee_start_right_freeze2.mp4	2946	926.8	926.8	415.6	9081	544	97.5	437.5	154.5	496.5	126
Dog04	16000	fisbee_start_right_freeze2.mp4	2958	718.4	718.4	409.1	9180	550	102.5	439.5	159.5	498.5	131
Dog04	16000	fisbee_start_right_freeze2.mp4	3233	142	142	421.1	9267	556	144.5	430.5	201.5	489.5	173
Dog04	16000	fisbee_start_right_freeze2.mp4	3264	146.8	146.8	423.2	9315	558	178.5	406.5	235.5	465.5	207
Dog04	16000	fisbee_start_right_freeze2.mp4	3297	146.3	146.3	422.6	9366	562	226.5	332.5	283.5	391.5	255
Dog04	16000	fisbee_start_right_freeze2.mp4	3172	140.9	140.9	427.1	9426	565	258.5	276.5	315.5	335.5	287
Dog04	16000	fisbee_start_right_freeze2.mp4	2993	127.6	127.6	429.5	9474	568	291.5	225.5	348.5	284.5	320
Dog04	16000	fisbee_start_right_freeze2.mp4	2768	115.2	115.2	429.6	9546	572	336.5	174.5	393.5	233.5	365
Dog04	16000	fisbee_start_right_freeze2.mp4	2648	127.4	127.4	390.7	9593	575	367.5	141.5	424.5	200.5	396
Dog04	16000	fisbee_start_right_freeze2.mp4	2600	202	202	370.6	9609	576	379.5	134.5	436.5	193.5	408
Dog04	16000	fisbee_start_right_freeze2.mp4	2444	399.8	399.8	264.6	9681	580	425.5	110.5	482.5	169.5	454
Dog04	16000	fisbee_start_right_freeze2.mp4	2444	404.3	404.3	261	9729	583	460.5	92.5	517.5	151.5	489
Dog04	16000	fisbee_start_right_freeze2.mp4	2482	409.8	409.8	259.7	9783	587	507.5	86.5	564.5	145.5	536
Dog04	16000	fisbee_start_right_freeze2.mp4	2478	409.5	409.5	260.8	9861	591	552.5	96.5	609.5	155.5	581
Dog04	16000	fisbee_start_right_freeze2.mp4	2384	464	464	250.4	9927	595	596.5	113.5	653.5	172.5	625
Dog04	16000	fisbee_start_right_freeze2.mp4	2298	641.1	641.1	254.6	9990	599	645.5	150.5	702.5	209.5	674
Dog04	16000	fisbee_start_right_freeze2.mp4	2300	647.1	647.1	255.4	10059	603	690.5	200.5	747.5	259.5	719
Dog04	16000	fisbee_start_right_freeze2.mp4	2312	646.7	646.7	257.1	10083	605	713.5	232.5	770.5	291.5	742
Dog04	16000	fisbee_start_right_freeze2.mp4	2322	649.7	649.7	258.9	10101	606	725.5	246.5	782.5	305.5	754
Dog04	16000	fisbee_start_right_freeze2.mp4	2362	655.4	655.4	256.6	10167	610	750.5	309.5	807.5	368.5	779
Dog04	16000	fisbee_start_right_freeze2.mp4	2404	667.9	667.9	288.3	10254	615	761.5	348.5	818.5	407.5	790
Dog04	16000	fisbee_start_right_freeze2.mp4	2441	738.6	738.6	440.4	10359	621	772.5	379.5	829.5	438.5	801
Dog04	16000	fisbee_start_right_freeze2.mp4	2506	739.4	739.4	440.6	10425	625	772.5	391.5	829.5	450.5	801
Dog04	16000	fisbee_start_right_freeze2.mp4	2628	746.4	746.4	430.3	10530	631	784.5	413.5	841.5	472.5	813
Dog04	16000	fisbee_start_right_freeze2.mp4	2642	750	750	431.4	10578	634	798.5	422.5	855.5	481.5	827
Dog04	16000	fisbee_start_right_freeze2.mp4	2654	751.5	751.5	431.3	10623	637	822.5	430.5	879.5	489.5	851
Dog04	16000	fisbee_start_right_freeze2.mp4	2637	752.4	752.4	433.1	10674	640	844.5	427.5	901.5	486.5	873
Dog04	16000	fisbee_start_right_freeze2.mp4	2624	749.9	749.9	438.1	10737	644	857.5	419.5	914.5	478.5	886
Dog04	16000	fisbee_start_right_freeze2.mp4	2621	750.8	750.8	435.4	10803	648	848.5	413.5	905.5	472.5	877
Dog04	16000	fisbee_start_right_freeze2.mp4	2681	752.7	752.7	434.9	10890	653	790.5	393.5	847.5	452.5	819
Dog04	16000	fisbee_start_right_freeze2.mp4	2700	752.3	752.3	432.9	10947	656	741.5	358.5	798.5	417.5	770
Dog04	16000	fisbee_start_right_freeze2.mp4	2727	749.3	749.3	429.7	11013	660	675.5	310.5	732.5	369.5	704
Dog04	16000	fisbee_start_right_freeze2.mp4	2728	748.1	748.1	428.9	11064	663	625.5	282.5	682.5	341.5	654
Dog04	16000	fisbee_start_right_freeze2.mp4	2729	746.4	746.4	425.3	11127	667	558.5	253.5	615.5	312.5	587
Dog04	16000	fisbee_start_right_freeze2.mp4	2747	747.5	747.5	424.3	11196	671	492.5	241.5	549.5	300.5	521
Dog04	16000	fisbee_start_right_freeze2.mp4	2754	747.9	747.9	430.8	11259	675	425.5	241.5	482.5	300.5	454
Dog04	16000	fisbee_start_right_freeze2.mp4	2656	931.1	931.1	345	11334	680	339.5	257.5	396.5	316.5	368
Dog04	16000	fisbee_start_right_freeze2.mp4	2578	985.4	985.4	346.9	11409	684	271.5	285.5	328.5	344.5	300
Dog04	16000	fisbee_start_right_freeze2.mp4	2544	985.1	985.1	347.8	11460	687	218.5	314.5	275.5	373.5	247
Dog04	16000	fisbee_start_right_freeze2.mp4	2497	984.5	984.5	347.8	11523	691	165.5	360.5	222.5	419.5	194
Dog04	16000	fisbee_start_right_freeze2.mp4	2474	984.7	984.7	351.1	11562	693	163.5	374.5	220.5	433.5	192
Dog04	16000	fisbee_start_right_freeze2.mp4	2438	984.1	984.1	348.3	11607	696	164.5	398.5	221.5	457.5	193
Dog04	16000	fisbee_start_right_freeze2.mp4	2407	983.9	983.9	352.2	11655	699	152.5	416.5	209.5	475.5	181
Dog04	16000	fisbee_start_right_freeze2.mp4	2394	980.7	980.7	350.3	11742	704	139.5	425.5	196.5	484.5	168
Dog04	16000	fisbee_start_right_freeze2.mp4	2381	979.6	979.6	347.9	11799	707	131.5	447.5	188.5	506.5	160
Dog04	16000	fisbee_start_right_freeze2.mp4	2446	978	978	351.7	11913	714	112.5	457.5	169.5	516.5	141
Dog04	16000	fisbee_start_right_freeze2.mp4	2509	978.9	978.9	351.4	11964	717	92.5	455.5	149.5	514.5	121
Dog04	16000	fisbee_start_right_freeze2.mp4	2598	980.1	980.1	346.4	12027	721	78.5	444.5	135.5	503.5	107
Dog04	16000	fisbee_start_right_freeze2.mp4	2672	984	984	345.9	12111	726	74.5	442.5	131.5	501.5	103
Dog04	16000	fisbee_start_right_freeze2.mp4	2724	987	987	345.4	12201	732	88.5	448.5	145.5	507.5	117
Dog04	16000	fisbee_start_right_freeze2.mp4	2742	986.9	986.9	343.8	12210	732	91.5	453.5	148.5	512.5	120
Dog04	16000	fisbee_start_right_freeze2.mp4	2761	987.7	987.7	347	12252	735	117.5	449.5	174.5	508.5	146
Dog04	16000	fisbee_start_right_freeze2.mp4	2784	989.9	989.9	345.5	12300	738	162.5	425.5	219.5	484.5	191
Dog04	16000	fisbee_start_right_freeze2.mp4	2773	992.6	992.6	346	12351	741	207.5	381.5	264.5	440.5	236
Dog04	16000	fisbee_start_right_freeze2.mp4	2800	993.3	993.3	344.5	12417	745	262.5	315.5	319.5	374.5	291
Dog04	16000	fisbee_start_right_freeze2.mp4	2794	994.7	994.7	343.1	12486	749	320.5	261.5	377.5	320.5	349
Dog04	16000	fisbee_start_right_freeze2.mp4	2804	992.2	992.2	345.3	12546	752	365.5	232.5	422.5	291.5	394
Dog04	16000	fisbee_start_right_freeze2.mp4	2800	992.7	992.7	341.9	12561	753	379.5	220.5	436.5	279.5	408
Dog04	16000	fisbee_start_right_freeze2.mp4	2797	992	992	343.5	12615	756	424.5	194.5	481.5	253.5	453
Dog04	16000	fisbee_start_right_freeze2.mp4	2771	995.4	995.4	341.5	12666	760	483.5	176.5	540.5	235.5	512
Dog04	16000	fisbee_start_right_freeze2.mp4	2758	994.5	994.5	344.4	12693	761	497.5	172.5	554.5	231.5	526
Dog04	16000	fisbee_start_right_freeze2.mp4	2856	640.3	640.3	270.7	12759	765	557.5	166.5	614.5	225.5	586
Dog04	16000	fisbee_start_right_freeze2.mp4	2902	581.3	581.3	259.5	12831	769	618.5	176.5	675.5	235.5	647
Dog04	16000	fisbee_start_right_freeze2.mp4	2924	587.8	587.8	262.3	12894	773	675.5	202.5	732.5	261.5	704
Dog04	16000	fisbee_start_right_freeze2.mp4	2925	589	589	260	12945	776	720.5	227.5	777.5	286.5	749
Dog04	16000	fisbee_start_right_freeze2.mp4	2887	587.4	587.4	261.9	12963	777	734.5	236.5	791.5	295.5	763
Dog04	16000	fisbee_start_right_freeze2.mp4	2882	586.8	586.8	258	12975	778	746.5	244.5	803.5	303.5	775
Dog04	16000	fisbee_start_right_freeze2.mp4	2774	582.2	582.2	262.1	13011	780	734.5	264.5	791.5	323.5	763
Dog04	16000	fisbee_start_right_freeze2.mp4	2658	574.7	574.7	263.1	13053	783	736.5	290.5	793.5	349.5	765
Dog04	16000	fisbee_start_right_freeze2.mp4	2611	108.2	108.2	277.2	13140	788	740.5	314.5	797.5	373.5	769
Dog04	16000	fisbee_start_right_freeze2.mp4	2598	54.7	54.7	287.4	13209	792	747.5	332.5	804.5	391.5	776
Dog04	16000	fisbee_start_right_freeze2.mp4	2614	49.2	49.2	287.6	13257	795	754.5	351.5	811.5	410.5	783
Dog04	16000	fisbee_start_right_freeze2.mp4	2603	43.8	43.8	287.7	13320	799	770.5	381.5	827.5	440.5	799
Dog04	16000	fisbee_start_right_freeze2.mp4	2589	40.9	40.9	287.9	13398	803	799.5	402.5	856.5	461.5	828
Dog04	16000	fisbee_start_right_freeze2.mp4	2573	39.3	39.3	288.9	13455	807	829.5	421.5	886.5	480.5	858
Dog04	16000	fisbee_start_right_freeze2.mp4	2591	39.7	39.7	288.8	13527	811	851.5	423.5	908.5	482.5	880
Dog04	16000	fisbee_start_right_freeze2.mp4	2689	44.8	44.8	285.7	13626	817	829.5	409.5	886.5	468.5	858
Dog04	16000	fisbee_start_right_freeze2.mp4	2757	49.1	49.1	286.4	13680	820	783.5	378.5	840.5	437.5	812
Dog04	16000	fisbee_start_right_freeze2.mp4	2832	54.6	54.6	283.8	13719	823	739.5	328.5	796.5	387.5	768
Dog04	16000	fisbee_start_right_freeze2.mp4	2904	55.1	55.1	280.1	13791	827	680.5	262.5	737.5	321.5	709
Dog04	16000	fisbee_start_right_freeze2.mp4	2932	56	56	280.3	13857	831	620.5	210.5	677.5	269.5	649
Dog04	16000	fisbee_start_right_freeze2.mp4	2936	56.5	56.5	280.4	13872	832	607.5	201.5	664.5	260.5	636
Dog04	16000	fisbee_start_right_freeze2.mp4	2975	57.6	57.6	281.4	13926	835	562.5	170.5	619.5	229.5	591
Dog04	16000	fisbee_start_right_freeze2.mp4	3025	60.8	60.8	277.8	14007	840	486.5	140.5	543.5	199.5	515
Dog04	16000	fisbee_start_right_freeze2.mp4	3036	61.9	61.9	277.1	14016	841	471.5	137.5	528.5	196.5	500
Dog04	16000	fisbee_start_right_freeze2.mp4	3082	63.8	63.8	276.9	14091	845	411.5	131.5	468.5	190.5	440
Dog04	16000	fisbee_start_right_freeze2.mp4	3123	66.1	66.1	274	14142	848	364.5	134.5	421.5	193.5	393
Dog04	16000	fisbee_start_right_freeze2.mp4	3160	67.1	67.1	275.5	14172	850	333.5	142.5	390.5	201.5	362
Dog04	16000	fisbee_start_right_freeze2.mp4	3261	69.7	69.7	274.7	14244	854	271.5	164.5	328.5	223.5	300
Dog04	16000	fisbee_start_right_freeze2.mp4	3256	69.2	69.2	273	14250	855	256.5	171.5	313.5	230.5	285
Dog04	16000	fisbee_start_right_freeze2.mp4	3284	71.3	71.3	271.6	14301	858	213.5	203.5	270.5	262.5	242
Dog04	16000	fisbee_start_right_freeze2.mp4	3312	73.6	73.6	269.9	14352	861	166.5	235.5	223.5	294.5	195
Dog04	16000	fisbee_start_right_freeze2.mp4	3306	75	75	266.8	14394	863	172.5	250.5	229.5	309.5	201
Dog04	16000	fisbee_start_right_freeze2.mp4	3337	78.4	78.4	265.9	14442	866	175.5	275.5	232.5	334.5	204
Dog04	16000	fisbee_start_right_freeze2.mp4	3299	78.8	78.8	266.1	14493	869	182.5	305.5	239.5	364.5	211
Dog04	16000	fisbee_start_right_freeze2.mp4	3291	81.3	81.3	266.2	14568	874	182.5	355.5	239.5	414.5	211
Dog04	16000	fisbee_start_right_freeze2.mp4	3280	81.2	81.2	265.8	14628	877	179.5	385.5	236.5	444.5	208
Dog04	16000	fisbee_start_right_freeze2.mp4	3265	79.1	79.1	266.8	14679	880	164.5	409.5	221.5	468.5	193
Dog04	16000	fisbee_start_right_freeze2.mp4	3252	80.8	80.8	263.1	14739	884	137.5	433.5	194.5	492.5	166
Dog04	16000	fisbee_start_right_freeze2.mp4	3224	79.7	79.7	267.4	14793	887	112.5	442.5	169.5	501.5	141
Dog04	16000	fisbee_start_right_freeze2.mp4	3217	77.5	77.5	268.2	14832	889	91.5	442.5	148.5	501.5	120
Dog04	16000	fisbee_start_right_freeze2.mp4	3178	77.1	77.1	270.9	14904	894	76.5	437.5	133.5	496.5	105
Dog04	16000	fisbee_start_right_freeze2.mp4	3220	78	78	271.2	15030	901	85.5	435.5	142.5	494.5	114
Dog04	16000	fisbee_start_right_freeze2.mp4	3250	79	79	269.7	15066	904	95.5	437.5	152.5	496.5	124
Dog04	16000	fisbee_start_right_freeze2.mp4	3287	80.3	80.3	272.2	15123	907	122.5	433.5	179.5	492.5	151
Dog04	16000	fisbee_start_right_freeze2.mp4	3363	41.5	41.5	390.6	15168	910	167.5	406.5	224.5	465.5	196
Dog04	16000	fisbee_start_right_freeze2.mp4	3413	42.3	42.3	401.7	15225	913	212.5	358.5	269.5	417.5	241
Dog04	16000	fisbee_start_right_freeze2.mp4	3431	44.3	44.3	404.8	15249	914	238.5	329.5	295.5	388.5	267
Dog04	16000	fisbee_start_right_freeze2.mp4	3490	48.2	48.2	403.9	15282	916	265.5	302.5	322.5	361.5	294
Dog04	16000	fisbee_start_right_freeze2.mp4	3539	51.8	51.8	401.4	15336	920	305.5	264.5	362.5	323.5	334
Dog04	16000	fisbee_start_right_freeze2.mp4	3528	50.5	50.5	399.3	15393	923	347.5	237.5	404.5	296.5	376
Dog04	16000	fisbee_start_right_freeze2.mp4	3507	51.1	51.1	399.8	15402	924	362.5	227.5	419.5	286.5	391
Dog04	16000	fisbee_start_right_freeze2.mp4	3401	44.7	44.7	405	15459	927	404.5	209.5	461.5	268.5	433
Dog04	16000	fisbee_start_right_freeze2.mp4	3189	103.2	103.2	561.5	15510	930	444.5	196.5	501.5	255.5	473
Dog04	16000	fisbee_start_right_freeze2.mp4	3037	362.5	362.5	714.4	15564	933	488.5	192.5	545.5	251.5	517
Dog04	16000	fisbee_start_right_freeze2.mp4	2918	511.4	511.4	417.8	15633	938	556.5	201.5	613.5	260.5	585
Dog04	16000	fisbee_start_right_freeze2.mp4	2916	514.8	514.8	411.5	15696	941	599.5	214.5	656.5	273.5	628
Dog04	16000	fisbee_start_right_freeze2.mp4	2849	513.1	513.1	411.1	15753	945	655.5	246.5	712.5	305.5	684
Dog04	16000	fisbee_start_right_freeze2.mp4	2710	509.1	509.1	410.2	15807	948	698.5	276.5	755.5	335.5	727
Dog04	16000	fisbee_start_right_freeze2.mp4	2606	549.2	549.2	387.6	15834	950	721.5	304.5	778.5	363.5	750
Dog04	16000	fisbee_start_right_freeze2.mp4	2519	692.7	692.7	374.6	15858	951	728.5	319.5	785.5	378.5	757
Dog04	16000	fisbee_start_right_freeze2.mp4	2384	749.4	749.4	384.8	15921	955	746.5	367.5	803.5	426.5	775
Dog04	16000	fisbee_start_right_freeze2.mp4	2350	747.4	747.4	389.6	15968	958	765.5	393.5	822.5	452.5	794
Dog04	16000	fisbee_start_right_freeze2.mp4	2348	748.2	748.2	388.2	15975	958	764.5	391.5	821.5	450.5	793
Dog05	16000	fisbee_start_left_freeze2.mp4	5804	490.2	533.8	316.1	0	1	808	382	865	441	836.5
Dog05	16000	fisbee_start_left_freeze2.mp4	5540	482.7	541.3	315.1	183	12	800.5	384.5	857.5	443.5	829
Dog05	16000	fisbee_start_left_freeze2.mp4	5233	481.4	542.6	327.2	247	15	807.5	395.5	864.5	454.5	836
Dog05	16000	fisbee_start_left_freeze2.mp4	4725	410.2	613.8	354.4	326	20	820.5	407.5	877.5	466.5	849
Dog05	16000	fisbee_start_left_freeze2.mp4	4257	230.5	793.5	390.6	418	26	837.5	414.5	894.5	473.5	866
Dog05	16000	fisbee_start_left_freeze2.mp4	3834	215.7	808.3	416.6	541	33	855.5	417.5	912.5	476.5	884
Dog05	16000	fisbee_start_left_freeze2.mp4	3732	203.4	820.6	430.1	683	42	856.5	418.5	913.5	477.5	885
Dog05	16000	fisbee_start_left_freeze2.mp4	3712	202.3	821.7	431.1	718	44	850.5	418.5	907.5	477.5	879
Dog05	16000	fisbee_start_left_freeze2.mp4	3731	194.9	829.1	432.9	802	49	811.5	396.5	868.5	455.5	840
Dog05	16000	fisbee_start_left_freeze2.mp4	3758	196.8	827.2	436.3	861	52	763.5	361.5	820.5	420.5	792
Dog05	16000	fisbee_start_left_freeze2.mp4	3829	199.8	824.2	436.8	932	56	689.5	295.5	746.5	354.5	718
Dog05	16000	fisbee_start_left_freeze2.mp4	3854	197.5	826.5	431.8	954	58	672.5	283.5	729.5	342.5	701
Dog05	16000	fisbee_start_left_freeze2.mp4	3937	206.4	817.6	431.2	1015	61	624.5	251.5	681.5	310.5	653
Dog05	16000	fisbee_start_left_freeze2.mp4	4000	212.8	811.2	428.2	1091	66	548.5	220.5	605.5	279.5	577
Dog05	16000	fisbee_start_left_freeze2.mp4	4008	213.1	810.9	430	1144	69	503.5	211.5	560.5	270.5	532
Dog05	16000	fisbee_start_left_freeze2.mp4	3997	211.5	812.5	430.7	1161	70	488.5	208.5	545.5	267.5	517
Dog05	16000	fisbee_start_left_freeze2.mp4	3965	212.7	811.3	434.4	1186	72	455.5	208.5	512.5	267.5	484
Dog05	16000	fisbee_start_left_freeze2.mp4	3891	214.7	809.3	437	1256	76	395.5	217.5	452.5	276.5	424
Dog05	16000	fisbee_start_left_freeze2.mp4	3880	214	810	436.7	1269	77	379.5	220.5	436.5	279.5	408
Dog05	16000	fisbee_start_left_freeze2.mp4	3838	211.7	812.3	437.2	1309	79	347.5	234.5	404.5	293.5	376
Dog05	16000	fisbee_start_left_freeze2.mp4	3810	210.4	813.6	439.2	1356	82	300.5	256.5	357.5	315.5	329
Dog05	16000	fisbee_start_left_freeze2.mp4	3806	211.9	812.1	436.4	1377	83	285.5	265.5	342.5	324.5	314
Dog05	16000	fisbee_start_left_freeze2.mp4	3826	264	760	428.8	1408	85	255.5	285.5	312.5	344.5	284
Dog05	16000	fisbee_start_left_freeze2.mp4	3759	528.4	495.6	377.1	1443	87	222.5	309.5	279.5	368.5	251
Dog05	16000	fisbee_start_left_freeze2.mp4	3694	753.2	270.8	335.6	1467	89	200.5	337.5	257.5	396.5	229
Dog05	16000	fisbee_start_left_freeze2.mp4	3648	900.8	123.2	326.2	1489	90	191.5	348.5	248.5	407.5	220
Dog05	16000	fisbee_start_left_freeze2.mp4	3631	925.7	98.3	324.3	1545	93	178.5	364.5	235.5	423.5	207
Dog05	16000	fisbee_start_left_freeze2.mp4	3617	931.1	92.9	321.6	1577	95	170.5	364.5	227.5	423.5	199
Dog05	16000	fisbee_start_left_freeze2.mp4	3604	935.6	88.4	323.1	1632	98	159.5	384.5	216.5	443.5	188
Dog05	16000	fisbee_start_left_freeze2.mp4	3572	932.6	91.4	321	1686	102	161.5	386.5	218.5	445.5	190
Dog05	16000	fisbee_start_left_freeze2.mp4	3388	930	94	326.5	1805	109	165.5	389.5	222.5	448.5	194
Dog05	16000	fisbee_start_left_freeze2.mp4	3326	929.1	94.9	330.8	1922	116	176.5	388.5	233.5	447.5	205
Dog05	16000	fisbee_start_left_freeze2.mp4	3431	928.7	95.3	324.4	2022	122	177.5	384.5	234.5	443.5	206
Dog05	16000	fisbee_start_left_freeze2.mp4	3707	926.6	97.4	314.8	2185	132	181.5	382.5	238.5	441.5	210
Dog05	16000	fisbee_start_left_freeze2.mp4	3853	929.6	94.4	313	2302	139	186.5	376.5	243.5	435.5	215
Dog05	16000	fisbee_start_left_freeze2.mp4	3932	948	76	302	2737	164	183.5	390.5	240.5	449.5	212
Dog05	16000	fisbee_start_left_freeze2.mp4	3960	946.2	77.8	299.1	2815	168	176.5	402.5	233.5	461.5	205
Dog05	16000	fisbee_start_left_freeze2.mp4	3974	945.4	78.6	296.1	2908	174	152.5	422.5	209.5	481.5	181
Dog05	16000	fisbee_start_left_freeze2.mp4	3965	944.1	79.9	298.7	2977	178	143.5	421.5	200.5	480.5	172
Dog05	16000	fisbee_start_left_freeze2.mp4	3934	950.9	73.1	298.1	3052	183	128.5	423.5	185.5	482.5	157
Dog05	16000	fisbee_start_left_freeze2.mp4	3916	950.3	73.7	295.8	3169	190	120.5	427.5	177.5	486.5	149
Dog05	16000	fisbee_start_left_freeze2.mp4	3907	958	66	296.5	3292	197	113.5	427.5	170.5	486.5	142
Dog05	16000	fisbee_start_left_freeze2.mp4	3869	957.9	66.1	299.8	3367	202	130.5	419.5	187.5	478.5	159
Dog05	16000	fisbee_start_left_freeze2.mp4	3846	963.6	60.4	298.7	3433	206	178.5	394.5	235.5	453.5	207
Dog05	16000	fisbee_start_left_freeze2.mp4	3799	963.6	60.4	303.7	3511	210	239.5	334.5	296.5	393.5	268
Dog05	16000	fisbee_start_left_freeze2.mp4	3776	961.1	62.9	305.6	3528	211	253.5	320.5	310.5	379.5	282
Dog05	16000	fisbee_start_left_freeze2.mp4	3744	962.7	61.3	304.3	3556	213	281.5	290.5	338.5	349.5	310
Dog05	16000	fisbee_start_left_freeze2.mp4	3670	956.2	67.8	306.2	3616	216	335.5	246.5	392.5	305.5	364
Dog05	16000	fisbee_start_left_freeze2.mp4	3657	957.2	66.8	304.2	3628	217	337.5	246.5	394.5	305.5	366
Dog05	16000	fisbee_start_left_freeze2.mp4	3619	957.1	66.9	306.3	3673	220	381.5	220.5	438.5	279.5	410
Dog05	16000	fisbee_start_left_freeze2.mp4	3624	951.3	72.7	309.8	3760	225	448.5	192.5	505.5	251.5	477
Dog05	16000	fisbee_start_left_freeze2.mp4	3616	950.8	73.2	309.1	3763	225	450.5	190.5	507.5	249.5	479
Dog05	16000	fisbee_start_left_freeze2.mp4	3622	944.4	79.6	311.4	3820	229	507.5	183.5	564.5	242.5	536
Dog05	16000	fisbee_start_left_freeze2.mp4	3570	933.8	90.2	315.3	3913	234	578.5	191.5	635.5	250.5	607
Dog05	16000	fisbee_start_left_freeze2.mp4	3684	594.7	429.3	441.9	3979	238	634.5	214.5	691.5	273.5	663
Dog05	16000	fisbee_start_left_freeze2.mp4	3679	586.9	437.1	450.1	3994	239	646.5	222.5	703.5	281.5	675
Dog05	16000	fisbee_start_left_freeze2.mp4	3680	573.9	450.1	454.4	4036	242	691.5	250.5	748.5	309.5	720
Dog05	16000	fisbee_start_left_freeze2.mp4	3669	560.9	463.1	455.5	4065	243	704.5	262.5	761.5	321.5	733
Dog05	16000	fisbee_start_left_freeze2.mp4	3661	561.2	462.8	459.2	4081	244	722.5	274.5	779.5	333.5	751
Dog05	16000	fisbee_start_left_freeze2.mp4	3607	552.7	471.3	465.7	4141	248	737.5	328.5	794.5	387.5	766
Dog05	16000	fisbee_start_left_freeze2.mp4	3548	376.5	647.5	558.3	4191	251	753.5	360.5	810.5	419.5	782
Dog05	16000	fisbee_start_left_freeze2.mp4	3533	368.2	655.8	582.5	4206	252	759.5	369.5	816.5	428.5	788
Dog05	16000	fisbee_start_left_freeze2.mp4	3369	337.2	686.8	597.7	4299	257	806.5	417.5	863.5	476.5	835
Dog05	16000	fisbee_start_left_freeze2.mp4	3179	316.4	707.6	608.4	4398	263	834.5	428.5	891.5	487.5	863
Dog05	16000	fisbee_start_left_freeze2.mp4	3144	208.8	815.2	534.3	4461	267	857.5	429.5	914.5	488.5	886
Dog05	16000	fisbee_start_left_freeze2.mp4	3128	193.3	830.7	523.9	4548	272	862.5	414.5	919.5	473.5	891
Dog05	16000	fisbee_start_left_freeze2.mp4	3138	183.3	840.7	520.1	4602	276	842.5	412.5	899.5	471.5	871
Dog05	16000	fisbee_start_left_freeze2.mp4	3193	182.4	841.6	518	4662	279	807.5	399.5	864.5	458.5	836
Dog05	16000	fisbee_start_left_freeze2.mp4	3204	188.4	835.6	515.9	4704	282	757.5	364.5	814.5	423.5	786
Dog05	16000	fisbee_start_left_freeze2.mp4	3226	190.6	833.4	515	4773	286	695.5	304.5	752.5	363.5	724
Dog05	16000	fisbee_start_left_freeze2.mp4	3243	192.7	831.3	514.4	4800	288	664.5	276.5	721.5	335.5	693
Dog05	16000	fisbee_start_left_freeze2.mp4	3242	193.3	830.7	514.2	4836	290	633.5	251.5	690.5	310.5	662
Dog05	16000	fisbee_start_left_freeze2.mp4	3241	188	836	513	4893	293	585.5	224.5	642.5	283.5	614
Dog05	16000	fisbee_start_left_freeze2.mp4	3295	182.8	841.2	510.4	4959	297	525.5	198.5	582.5	257.5	554
Dog05	16000	fisbee_start_left_freeze2.mp4	3269	674.4	349.6	475.6	5013	300	476.5	187.5	533.5	246.5	505
Dog05	16000	fisbee_start_left_freeze2.mp4	3264	861.1	162.9	449.7	5061	303	428.5	183.5	485.5	242.5	457
Dog05	16000	fisbee_start_left_freeze2.mp4	3290	871.2	152.8	442.4	5088	305	396.5	184.5	453.5	243.5	425
Dog05	16000	fisbee_start_left_freeze2.mp4	3316	884.2	139.8	442	5130	307	364.5	187.5	421.5	246.5	393
Dog05	16000	fisbee_start_left_freeze2.mp4	3328	1122.9	-98.9	477.3	5196	311	301.5	210.5	358.5	269.5	330
Dog05	16000	fisbee_start_left_freeze2.mp4	3329	1145.1	-121.1	496.7	5205	312	283.5	215.5	340.5	274.5	312
Dog05	16000	fisbee_start_left_freeze2.mp4	3306	1199	-175	525.9	5247	314	251.5	232.5	308.5	291.5	280
Dog05	16000	fisbee_start_left_freeze2.mp4	3261	1223.9	-199.9	526.2	5270	316	220.5	254.5	277.5	313.5	249
Dog05	16000	fisbee_start_left_freeze2.mp4	3232	1236.4	-212.4	525.6	5283	317	202.5	265.5	259.5	324.5	231
Dog05	16000	fisbee_start_left_freeze2.mp4	3133	1260.3	-236.3	538.8	5324	319	176.5	287.5	233.5	346.5	205
Dog05	16000	fisbee_start_left_freeze2.mp4	3038	1276.9	-252.9	546.5	5369	322	178.5	325.5	235.5	384.5	207
Dog05	16000	fisbee_start_left_freeze2.mp4	3021	1285.9	-261.9	544	5378	322	174.5	322.5	231.5	381.5	203
Dog05	16000	fisbee_start_left_freeze2.mp4	2969	1388.6	-364.6	690.2	5423	325	179.5	345.5	236.5	404.5	208
Dog05	16000	fisbee_start_left_freeze2.mp4	2974	1423.9	-399.9	857.5	5481	328	177.5	369.5	234.5	428.5	206
Dog05	16000	fisbee_start_left_freeze2.mp4	2974	1421.6	-397.6	854.1	5498	329	178.5	369.5	235.5	428.5	207
Dog05	16000	fisbee_start_left_freeze2.mp4	2996	1434.7	-410.7	844.1	5558	333	173.5	381.5	230.5	440.5	202
Dog05	16000	fisbee_start_left_freeze2.mp4	3148	1433.1	-409.1	823	5663	339	179.5	379.5	236.5	438.5	208
Dog05	16000	fisbee_start_left_freeze2.mp4	3220	1452.1	-428.1	631.6	5762	345	183.5	373.5	240.5	432.5	212
Dog05	16000	fisbee_start_left_freeze2.mp4	3373	1448.4	-424.4	610.1	5948	356	181.5	386.5	238.5	445.5	210
Dog05	16000	fisbee_start_left_freeze2.mp4	3390	1454	-430	609.1	6008	360	169.5	400.5	226.5	459.5	198
Dog05	16000	fisbee_start_left_freeze2.mp4	3411	1456.4	-432.4	613.5	6095	365	155.5	411.5	212.5	470.5	184
Dog05	16000	fisbee_start_left_freeze2.mp4	3459	1452.8	-428.8	609.8	6167	370	132.5	423.5	189.5	482.5	161
Dog05	16000	fisbee_start_left_freeze2.mp4	3594	1453.2	-429.2	605.3	6284	377	118.5	429.5	175.5	488.5	147
Dog05	16000	fisbee_start_left_freeze2.mp4	3679	1450.2	-426.2	601.7	6374	382	121.5	428.5	178.5	487.5	150
Dog05	16000	fisbee_start_left_freeze2.mp4	3706	1452	-428	602.6	6428	385	142.5	421.5	199.5	480.5	171
Dog05	16000	fisbee_start_left_freeze2.mp4	3706	1455.5	-431.5	605.8	6473	388	180.5	393.5	237.5	452.5	209
Dog05	16000	fisbee_start_left_freeze2.mp4	3690	1457.3	-433.3	606.2	6533	392	231.5	327.5	288.5	386.5	260
Dog05	16000	fisbee_start_left_freeze2.mp4	3669	1459.8	-435.8	602	6593	395	269.5	278.5	326.5	337.5	298
Dog05	16000	fisbee_start_left_freeze2.mp4	3740	1258.8	-234.8	531.9	6668	400	329.5	213.5	386.5	272.5	358
Dog05	16000	fisbee_start_left_freeze2.mp4	3801	1115.3	-91.3	476.4	6743	404	379.5	175.5	436.5	234.5	408
Dog05	16000	fisbee_start_left_freeze2.mp4	3760	1107.9	-83.9	467.1	6800	408	428.5	148.5	485.5	207.5	457
Dog05	16000	fisbee_start_left_freeze2.mp4	3634	862.4	161.6	460.3	6893	413	491.5	135.5	548.5	194.5	520
Dog05	16000	fisbee_start_left_freeze2.mp4	3482	820.2	203.8	456.4	6971	418	554.5	146.5	611.5	205.5	583
Dog05	16000	fisbee_start_left_freeze2.mp4	3475	813	211	456.7	6977	418	554.5	145.5	611.5	204.5	583
Dog05	16000	fisbee_start_left_freeze2.mp4	3327	766.3	257.7	463.8	7061	423	616.5	171.5	673.5	230.5	645
Dog05	16000	fisbee_start_left_freeze2.mp4	3295	756	268	468.3	7088	425	641.5	190.5	698.5	249.5	670
Dog05	16000	fisbee_start_left_freeze2.mp4	3298	551.9	472.1	560.4	7133	428	676.5	223.5	733.5	282.5	705
Dog05	16000	fisbee_start_left_freeze2.mp4	3274	485.1	538.9	587.7	7208	432	728.5	276.5	785.5	335.5	757
Dog05	16000	fisbee_start_left_freeze2.mp4	3255	470	554	599	7265	435	745.5	322.5	802.5	381.5	774
Dog05	16000	fisbee_start_left_freeze2.mp4	3245	465.2	558.8	602.7	7304	438	758.5	360.5	815.5	419.5	787
Dog05	16000	fisbee_start_left_freeze2.mp4	3249	432.5	591.5	676.4	7352	441	771.5	388.5	828.5	447.5	800
Dog05	16000	fisbee_start_left_freeze2.mp4	3280	399.2	624.8	854.4	7409	444	792.5	411.5	849.5	470.5	821
Dog05	16000	fisbee_start_left_freeze2.mp4	3264	380.8	643.2	849.5	7478	448	825.5	432.5	882.5	491.5	854
Dog05	16000	fisbee_start_left_freeze2.mp4	3259	375.4	648.6	847.9	7523	451	844.5	434.5	901.5	493.5	873
Dog05	16000	fisbee_start_left_freeze2.mp4	3235	358.4	665.6	841.8	7601	456	865.5	432.5	922.5	491.5	894
Dog05	16000	fisbee_start_left_freeze2.mp4	3191	259.7	764.3	763.5	7697	461	845.5	405.5	902.5	464.5	874
Dog05	16000	fisbee_start_left_freeze2.mp4	3193	260.5	763.5	757.5	7728	463	850.5	421.5	907.5	480.5	879
Dog05	16000	fisbee_start_left_freeze2.mp4	3209	250.1	773.9	561.6	7785	467	797.5	402.5	854.5	461.5	826
Dog05	16000	fisbee_start_left_freeze2.mp4	3249	227	797	542.4	7851	471	729.5	347.5	786.5	406.5	758
Dog05	16000	fisbee_start_left_freeze2.mp4	3281	222.1	801.9	531.7	7926	475	665.5	299.5	722.5	358.5	694
Dog05	16000	fisbee_start_left_freeze2.mp4	3254	222.6	801.4	530.2	8007	480	582.5	255.5	639.5	314.5	611
Dog05	16000	fisbee_start_left_freeze2.mp4	3282	218.6	805.4	526.1	8076	484	517.5	230.5	574.5	289.5	546
Dog05	16000	fisbee_start_left_freeze2.mp4	3242	777.6	246.4	551.2	8142	488	465.5	223.5	522.5	282.5	494
Dog05	16000	fisbee_start_left_freeze2.mp4	3247	915	109	551.8	8223	493	381.5	226.5	438.5	285.5	410
Dog05	16000	fisbee_start_left_freeze2.mp4	3252	932	92	548.7	8252	495	349.5	232.5	406.5	291.5	378
Dog05	16000	fisbee_start_left_freeze2.mp4	3255	940	84	549	8295	497	315.5	243.5	372.5	302.5	344
Dog05	16000	fisbee_start_left_freeze2.mp4	3203	1198.3	-174.3	653.8	8342	500	263.5	263.5	320.5	322.5	292
Dog05	16000	fisbee_start_left_freeze2.mp4	3181	1274	-250	687.9	8361	501	248.5	272.5	305.5	331.5	277
Dog05	16000	fisbee_start_left_freeze2.mp4	3129	1314.6	-290.6	704.8	8403	504	199.5	306.5	256.5	365.5	228
Dog05	16000	fisbee_start_left_freeze2.mp4	3035	1351.1	-327.1	707.8	8475	508	178.5	334.5	235.5	393.5	207
Dog05	16000	fisbee_start_left_freeze2.mp4	2964	1363.4	-339.4	715.4	8592	515	164.5	374.5	221.5	433.5	193
Dog05	16000	fisbee_start_left_freeze2.mp4	2991	1369.5	-345.5	715.8	8673	520	164.5	395.5	221.5	454.5	193
Dog05	16000	fisbee_start_left_freeze2.mp4	3080	1360.3	-336.3	712.6	8784	527	157.5	419.5	214.5	478.5	186
Dog05	16000	fisbee_start_left_freeze2.mp4	3148	1353.8	-329.8	705.8	8874	532	132.5	434.5	189.5	493.5	161
Dog05	16000	fisbee_start_left_freeze2.mp4	3188	1355.5	-331.5	709.4	8967	538	101.5	441.5	158.5	500.5	130
Dog05	16000	fisbee_start_left_freeze2.mp4	3293	1361	-337	698.4	9081	544	97.5	437.5	154.5	496.5	126
Dog05	16000	fisbee_start_left_freeze2.mp4	3391	1352.8	-328.8	693.4	9180	550	102.5	439.5	159.5	498.5	131
Dog05	16000	fisbee_start_left_freeze2.mp4	3507	1355.4	-331.4	688.9	9267	556	144.5	430.5	201.5	489.5	173
Dog05	16000	fisbee_start_left_freeze2.mp4	3560	1357.6	-333.6	682.4	9315	558	178.5	406.5	235.5	465.5	207
Dog05	16000	fisbee_start_left_freeze2.mp4	3595	1361.8	-337.8	679	9366	561	226.5	332.5	283.5	391.5	255
Dog05	16000	fisbee_start_left_freeze2.mp4	3623	1361.2	-337.2	676	9426	565	258.5	276.5	315.5	335.5	287
Dog05	16000	fisbee_start_left_freeze2.mp4	3646	1331.7	-307.7	656.3	9474	568	291.5	225.5	348.5	284.5	320
Dog05	16000	fisbee_start_left_freeze2.mp4	3666	1172.1	-148.1	475.3	9546	572	336.5	174.5	393.5	233.5	365
Dog05	16000	fisbee_start_left_freeze2.mp4	3683	1156.1	-132.1	462.2	9593	575	367.5	141.5	424.5	200.5	396
Dog05	16000	fisbee_start_left_freeze2.mp4	3700	1151	-127	454.8	9609	576	379.5	134.5	436.5	193.5	408
Dog05	16000	fisbee_start_left_freeze2.mp4	3816	863.8	160.2	411.2	9681	580	425.5	110.5	482.5	169.5	454
Dog05	16000	fisbee_start_left_freeze2.mp4	3838	716.6	307.4	412.1	9729	583	460.5	92.5	517.5	151.5	489
Dog05	16000	fisbee_start_left_freeze2.mp4	3757	690.9	333.1	420.2	9783	587	507.5	86.5	564.5	145.5	536
Dog05	16000	fisbee_start_left_freeze2.mp4	3502	674.6	349.4	428.7	9861	591	552.5	96.5	609.5	155.5	581
Dog05	16000	fisbee_start_left_freeze2.mp4	3335	657.3	366.7	436.1	9927	595	596.5	113.5	653.5	172.5	625
Dog05	16000	fisbee_start_left_freeze2.mp4	3244	632.2	391.8	447.2	9990	599	645.5	150.5	702.5	209.5	674
Dog05	16000	fisbee_start_left_freeze2.mp4	3170	420.1	603.9	563.4	10059	603	690.5	200.5	747.5	259.5	719
Dog05	16000	fisbee_start_left_freeze2.mp4	3145	403.3	620.7	565.9	10083	605	713.5	232.5	770.5	291.5	742
Dog05	16000	fisbee_start_left_freeze2.mp4	3119	397.1	626.9	568.6	10101	606	725.5	246.5	782.5	305.5	754
Dog05	16000	fisbee_start_left_freeze2.mp4	3102	383.3	640.7	578.9	10167	610	750.5	309.5	807.5	368.5	779
Dog05	16000	fisbee_start_left_freeze2.mp4	3118	360.5	663.5	587.9	10254	615	761.5	348.5	818.5	407.5	790
Dog05	16000	fisbee_start_left_freeze2.mp4	3174	322.5	701.5	668	10359	620	772.5	379.5	829.5	438.5	801
Dog05	16000	fisbee_start_left_freeze2.mp4	3148	311.5	712.5	673.5	10425	624	772.5	391.5	829.5	450.5	801
Dog05	16000	fisbee_start_left_freeze2.mp4	3098	308.1	715.9	673.9	10530	630	784.5	413.5	841.5	472.5	813
Dog05	16000	fisbee_start_left_freeze2.mp4	3077	308.8	715.2	679.7	10578	633	798.5	422.5	855.5	481.5	827
Dog05	16000	fisbee_start_left_freeze2.mp4	3033	307.6	716.4	680.4	10623	637	822.5	430.5	879.5	489.5	851
Dog05	16000	fisbee_start_left_freeze2.mp4	3007	304.6	719.4	681.8	10674	640	844.5	427.5	901.5	486.5	873
Dog05	16000	fisbee_start_left_freeze2.mp4	3006	298.9	725.1	683.3	10737	644	857.5	419.5	914.5	478.5	886
Dog05	16000	fisbee_start_left_freeze2.mp4	3047	294.1	729.9	679.5	10803	648	848.5	413.5	905.5	472.5	877
Dog05	16000	fisbee_start_left_freeze2.mp4	3169	297.6	726.4	669.8	10890	653	790.5	393.5	847.5	452.5	819
Dog05	16000	fisbee_start_left_freeze2.mp4	3265	300.1	723.9	666.7	10947	656	741.5	358.5	798.5	417.5	770
Dog05	16000	fisbee_start_left_freeze2.mp4	3309	303.5	720.5	663.2	11013	660	675.5	310.5	732.5	369.5	704
Dog05	16000	fisbee_start_left_freeze2.mp4	3321	310.3	713.7	662.3	11064	663	625.5	282.5	682.5	341.5	654
Dog05	16000	fisbee_start_left_freeze2.mp4	3312	652	372	607.9	11127	667	558.5	253.5	615.5	312.5	587
Dog05	16000	fisbee_start_left_freeze2.mp4	3334	683.3	340.7	598.3	11196	671	492.5	241.5	549.5	300.5	521
Dog05	16000	fisbee_start_left_freeze2.mp4	3345	704.3	319.7	589.1	11259	675	425.5	241.5	482.5	300.5	454
Dog05	16000	fisbee_start_left_freeze2.mp4	3265	944.4	79.6	606.5	11334	680	339.5	257.5	396.5	316.5	368
Dog05	16000	fisbee_start_left_freeze2.mp4	3140	1152.3	-128.3	699.9	11409	684	271.5	285.5	328.5	344.5	300
Dog05	16000	fisbee_start_left_freeze2.mp4	3060	1172.6	-148.6	705.7	11460	687	218.5	314.5	275.5	373.5	247
Dog05	16000	fisbee_start_left_freeze2.mp4	2999	1186.5	-162.5	716	11523	691	165.5	360.5	222.5	419.5	194
Dog05	16000	fisbee_start_left_freeze2.mp4	2967	1188.2	-164.2	715.7	11562	693	163.5	374.5	220.5	433.5	192
Dog05	16000	fisbee_start_left_freeze2.mp4	2949	1199.1	-175.1	719.2	11607	696	164.5	398.5	221.5	457.5	193
Dog05	16000	fisbee_start_left_freeze2.mp4	2933	1201.3	-177.3	717.1	11655	699	152.5	416.5	209.5	475.5	181
Dog05	16000	fisbee_start_left_freeze2.mp4	2951	1202	-178	713.7	11742	704	139.5	425.5	196.5	484.5	168
Dog05	16000	fisbee_start_left_freeze2.mp4	2989	1197.5	-173.5	711.4	11799	707	131.5	447.5	188.5	506.5	160
Dog05	16000	fisbee_start_left_freeze2.mp4	3084	1203.8	-179.8	706.9	11913	714	112.5	457.5	169.5	516.5	141
Dog05	16000	fisbee_start_left_freeze2.mp4	3132	1202.1	-178.1	706.3	11964	717	92.5	455.5	149.5	514.5	121
Dog05	16000	fisbee_start_left_freeze2.mp4	3189	1195.9	-171.9	706.3	12027	721	78.5	444.5	135.5	503.5	107
Dog05	16000	fisbee_start_left_freeze2.mp4	3252	1199.5	-175.5	702.3	12111	726	74.5	442.5	131.5	501.5	103
Dog05	16000	fisbee_start_left_freeze2.mp4	3343	1201.5	-177.5	698.4	12201	732	88.5	448.5	145.5	507.5	117
Dog05	16000	fisbee_start_left_freeze2.mp4	3372	1201.6	-177.6	700.4	12210	732	91.5	453.5	148.5	512.5	120
Dog05	16000	fisbee_start_left_freeze2.mp4	3427	1198.3	-174.3	696.4	12252	735	117.5	449.5	174.5	508.5	146
Dog05	16000	fisbee_start_left_freeze2.mp4	3488	1204	-180	695.4	12300	738	162.5	425.5	219.5	484.5	191
Dog05	16000	fisbee_start_left_freeze2.mp4	3545	1206.5	-182.5	693	12351	741	207.5	381.5	264.5	440.5	236
Dog05	16000	fisbee_start_left_freeze2.mp4	3591	1207.5	-183.5	690.5	12417	745	262.5	315.5	319.5	374.5	291
Dog05	16000	fisbee_start_left_freeze2.mp4	3605	1204.9	-180.9	686.3	12486	749	320.5	261.5	377.5	320.5	349
Dog05	16000	fisbee_start_left_freeze2.mp4	3620	1114.6	-90.6	632.8	12546	752	365.5	232.5	422.5	291.5	394
Dog05	16000	fisbee_start_left_freeze2.mp4	3611	1068.4	-44.4	592.7	12561	753	379.5	220.5	436.5	279.5	408
Dog05	16000	fisbee_start_left_freeze2.mp4	3599	1022.7	1.3	557.1	12615	756	424.5	194.5	481.5	253.5	453
Dog05	16000	fisbee_start_left_freeze2.mp4	3588	1008.8	15.2	551.2	12666	759	483.5	176.5	540.5	235.5	512
Dog05	16000	fisbee_start_left_freeze2.mp4	3566	1005	19	547.5	12693	761	497.5	172.5	554.5	231.5	526
Dog05	16000	fisbee_start_left_freeze2.mp4	3568	641.4	382.6	538.9	12759	765	557.5	166.5	614.5	225.5	586
Dog05	16000	fisbee_start_left_freeze2.mp4	3457	595.9	428.1	532.8	12831	769	618.5	176.5	675.5	235.5	647
Dog05	16000	fisbee_start_left_freeze2.mp4	3326	581	443	542.2	12894	773	675.5	202.5	732.5	261.5	704
Dog05	16000	fisbee_start_left_freeze2.mp4	3226	561.4	462.6	553.6	12945	776	720.5	227.5	777.5	286.5	749
Dog05	16000	fisbee_start_left_freeze2.mp4	3195	463.3	560.7	580.9	12963	777	734.5	236.5	791.5	295.5	763
Dog05	16000	fisbee_start_left_freeze2.mp4	3181	412.9	611.1	616.1	12975	778	746.5	244.5	803.5	303.5	775
Dog05	16000	fisbee_start_left_freeze2.mp4	3136	352.8	671.2	666.8	13011	780	734.5	264.5	791.5	323.5	763
Dog05	16000	fisbee_start_left_freeze2.mp4	3095	328.2	695.8	673.9	13053	783	736.5	290.5	793.5	349.5	765
Dog05	16000	fisbee_start_left_freeze2.mp4	3031	318.2	705.8	687.4	13140	788	740.5	314.5	797.5	373.5	769
Dog05	16000	fisbee_start_left_freeze2.mp4	3024	310.5	713.5	686	13209	792	747.5	332.5	804.5	391.5	776
Dog05	16000	fisbee_start_left_freeze2.mp4	3041	305.6	718.4	683.1	13257	795	754.5	351.5	811.5	410.5	783
Dog05	16000	fisbee_start_left_freeze2.mp4	3069	303.8	720.2	689	13320	799	770.5	381.5	827.5	440.5	799
Dog05	16000	fisbee_start_left_freeze2.mp4	3060	307.7	716.3	687.3	13398	803	799.5	402.5	856.5	461.5	828
Dog05	16000	fisbee_start_left_freeze2.mp4	3056	307.6	716.4	688.6	13455	807	829.5	421.5	886.5	480.5	858
Dog05	16000	fisbee_start_left_freeze2.mp4	3075	304.8	719.2	684.4	13527	811	851.5	423.5	908.5	482.5	880
Dog05	16000	fisbee_start_left_freeze2.mp4	3101	297.8	726.2	682.6	13626	817	829.5	409.5	886.5	468.5	858
Dog05	16000	fisbee_start_left_freeze2.mp4	3119	295.6	728.4	678.4	13680	820	783.5	378.5	840.5	437.5	812
Dog05	16000	fisbee_start_left_freeze2.mp4	3128	299.8	724.2	682.3	13719	823	739.5	328.5	796.5	387.5	768
Dog05	16000	fisbee_start_left_freeze2.mp4	3162	304.3	719.7	675.2	13791	827	680.5	262.5	737.5	321.5	709
Dog05	16000	fisbee_start_left_freeze2.mp4	3219	306	718	670.7	13857	831	620.5	210.5	677.5	269.5	649
Dog05	16000	fisbee_start_left_freeze2.mp4	3240	399.5	624.5	643.4	13872	832	607.5	201.5	664.5	260.5	636
Dog05	16000	fisbee_start_left_freeze2.mp4	3240	584	440	545.7	13926	835	562.5	170.5	619.5	229.5	591
Dog05	16000	fisbee_start_left_freeze2.mp4	3277	616.8	407.2	526.7	14007	840	486.5	140.5	543.5	199.5	515
Dog05	16000	fisbee_start_left_freeze2.mp4	3277	621.1	402.9	522.4	14016	840	471.5	137.5	528.5	196.5	500
Dog05	16000	fisbee_start_left_freeze2.mp4	3258	813.2	210.8	498.4	14091	845	411.5	131.5	468.5	190.5	440
Dog05	16000	fisbee_start_left_freeze2.mp4	3189	970.9	53.1	484	14142	848	364.5	134.5	421.5	193.5	393
Dog05	16000	fisbee_start_left_freeze2.mp4	3170	995.3	28.7	486.4	14172	850	333.5	142.5	390.5	201.5	362
Dog05	16000	fisbee_start_left_freeze2.mp4	3062	1029.2	-5.2	494.6	14244	854	271.5	164.5	328.5	223.5	300
Dog05	16000	fisbee_start_left_freeze2.mp4	3062	1031.2	-7.2	492.1	14250	855	256.5	171.5	313.5	230.5	285
Dog05	16000	fisbee_start_left_freeze2.mp4	2981	1173.1	-149.1	535.4	14301	858	213.5	203.5	270.5	262.5	242
Dog05	16000	fisbee_start_left_freeze2.mp4	2901	1322.9	-298.9	590.2	14352	861	166.5	235.5	223.5	294.5	195
Dog05	16000	fisbee_start_left_freeze2.mp4	2889	1341.4	-317.4	592.4	14394	863	172.5	250.5	229.5	309.5	201
Dog05	16000	fisbee_start_left_freeze2.mp4	2895	1344.4	-320.4	594.8	14442	866	175.5	275.5	232.5	334.5	204
Dog05	16000	fisbee_start_left_freeze2.mp4	2912	1344.9	-320.9	596.2	14493	869	182.5	305.5	239.5	364.5	211
Dog05	16000	fisbee_start_left_freeze2.mp4	2947	1340.1	-316.1	600.7	14568	874	182.5	355.5	239.5	414.5	211
Dog05	16000	fisbee_start_left_freeze2.mp4	2977	1342.6	-318.6	598.7	14628	877	179.5	385.5	236.5	444.5	208
Dog05	16000	fisbee_start_left_freeze2.mp4	2980	1348.1	-324.1	597.6	14679	880	164.5	409.5	221.5	468.5	193
Dog05	16000	fisbee_start_left_freeze2.mp4	3001	1347.8	-323.8	593.7	14739	884	137.5	433.5	194.5	492.5	166
Dog05	16000	fisbee_start_left_freeze2.mp4	3024	1345.3	-321.3	595.1	14793	887	112.5	442.5	169.5	501.5	141
Dog05	16000	fisbee_start_left_freeze2.mp4	3037	1350.5	-326.5	594.2	14832	889	91.5	442.5	148.5	501.5	120
Dog05	16000	fisbee_start_left_freeze2.mp4	3081	1348.4	-324.4	589.7	14904	894	76.5	437.5	133.5	496.5	105
Dog05	16000	fisbee_start_left_freeze2.mp4	3187	1346.2	-322.2	589.3	15030	901	85.5	435.5	142.5	494.5	114
Dog05	16000	fisbee_start_left_freeze2.mp4	3211	1347	-323	588	15066	903	95.5	437.5	152.5	496.5	124
Dog05	16000	fisbee_start_left_freeze2.mp4	3246	1351	-327	583.2	15123	907	122.5	433.5	179.5	492.5	151
Dog05	16000	fisbee_start_left_freeze2.mp4	3285	1349.3	-325.3	577.7	15168	910	167.5	406.5	224.5	465.5	196
Dog05	16000	fisbee_start_left_freeze2.mp4	3332	1350.2	-326.2	576.6	15225	913	212.5	358.5	269.5	417.5	241
Dog05	16000	fisbee_start_left_freeze2.mp4	3352	1349.3	-325.3	574	15249	914	238.5	329.5	295.5	388.5	267
Dog05	16000	fisbee_start_left_freeze2.mp4	3374	1350.7	-326.7	571	15282	916	265.5	302.5	322.5	361.5	294
Dog05	16000	fisbee_start_left_freeze2.mp4	3395	1350	-326	568.9	15336	920	305.5	264.5	362.5	323.5	334
Dog05	16000	fisbee_start_left_freeze2.mp4	3410	1353	-329	567.8	15393	923	347.5	237.5	404.5	296.5	376
Dog05	16000	fisbee_start_left_freeze2.mp4	3436	1328.4	-304.4	562.2	15402	924	362.5	227.5	419.5	286.5	391
Dog05	16000	fisbee_start_left_freeze2.mp4	NA	NA	NA	NA	15459	927	404.5	209.5	461.5	268.5	433
Dog05	16000	fisbee_start_left_freeze2.mp4	NA	NA	NA	NA	15510	930	444.5	196.5	501.5	255.5	473
Dog05	16000	fisbee_start_left_freeze2.mp4	3551	901	123	524.1	15564	933	488.5	192.5	545.5	251.5	517
Dog05	16000	fisbee_start_left_freeze2.mp4	3536	864.5	159.5	519.5	15633	938	556.5	201.5	613.5	260.5	585
Dog05	16000	fisbee_start_left_freeze2.mp4	3488	641.7	382.3	579.9	15696	941	599.5	214.5	656.5	273.5	628
Dog05	16000	fisbee_start_left_freeze2.mp4	3388	611.8	412.2	583	15753	945	655.5	246.5	712.5	305.5	684
Dog05	16000	fisbee_start_left_freeze2.mp4	3278	593.2	430.8	598.2	15807	948	698.5	276.5	755.5	335.5	727
Dog05	16000	fisbee_start_left_freeze2.mp4	3220	550.9	473.1	619.4	15834	950	721.5	304.5	778.5	363.5	750
Dog05	16000	fisbee_start_left_freeze2.mp4	3180	432.3	591.7	679.3	15858	951	728.5	319.5	785.5	378.5	757
Dog05	16000	fisbee_start_left_freeze2.mp4	3123	367	657	728.6	15921	955	746.5	367.5	803.5	426.5	775
Dog05	16000	fisbee_start_left_freeze2.mp4	3070	356.4	667.6	731.8	15968	958	765.5	393.5	822.5	452.5	794
Dog05	16000	fisbee_start_left_freeze2.mp4	3076	355.4	668.6	733.9	15975	958	764.5	391.5	821.5	450.5	793
Dog06	16000	fisbee_start_left_freeze2.mp4	3110	536.7	487.3	320.9	0	143	808	382	865	441	836.5
Dog06	16000	fisbee_start_left_freeze2.mp4	3391	542.1	481.9	314.7	183	11	800.5	384.5	857.5	443.5	829
Dog06	16000	fisbee_start_left_freeze2.mp4	3425	426.9	597.1	315.5	247	15	807.5	395.5	864.5	454.5	836
Dog06	16000	fisbee_start_left_freeze2.mp4	3242	66.9	957.1	455.8	326	20	820.5	407.5	877.5	466.5	849
Dog06	16000	fisbee_start_left_freeze2.mp4	2803	45.4	978.6	489.9	418	26	837.5	414.5	894.5	473.5	866
Dog06	16000	fisbee_start_left_freeze2.mp4	2428	20.7	1003.3	512.5	541	33	855.5	417.5	912.5	476.5	884
Dog06	16000	fisbee_start_left_freeze2.mp4	2263	12.7	1011.3	529.7	683	41	856.5	418.5	913.5	477.5	885
Dog06	16000	fisbee_start_left_freeze2.mp4	2241	10.1	1013.9	531.5	718	44	850.5	418.5	907.5	477.5	879
Dog06	16000	fisbee_start_left_freeze2.mp4	2247	8.4	1015.6	536	802	49	811.5	396.5	868.5	455.5	840
Dog06	16000	fisbee_start_left_freeze2.mp4	2293	2.9	1021.1	534.4	861	52	763.5	361.5	820.5	420.5	792
Dog06	16000	fisbee_start_left_freeze2.mp4	2340	194.8	829.2	438.2	932	56	689.5	295.5	746.5	354.5	718
Dog06	16000	fisbee_start_left_freeze2.mp4	2319	446.3	577.7	347.4	954	58	672.5	283.5	729.5	342.5	701
Dog06	16000	fisbee_start_left_freeze2.mp4	2191	851.4	172.6	283.8	1015	61	624.5	251.5	681.5	310.5	653
Dog06	16000	fisbee_start_left_freeze2.mp4	2278	853.4	170.6	281.1	1091	66	548.5	220.5	605.5	279.5	577
Dog06	16000	fisbee_start_left_freeze2.mp4	2324	854.4	169.6	280.7	1144	69	503.5	211.5	560.5	270.5	532
Dog06	16000	fisbee_start_left_freeze2.mp4	2322	854	170	282.9	1161	70	488.5	208.5	545.5	267.5	517
Dog06	16000	fisbee_start_left_freeze2.mp4	2324	853	171	284.3	1186	72	455.5	208.5	512.5	267.5	484
Dog06	16000	fisbee_start_left_freeze2.mp4	2254	852.6	171.4	287.2	1256	76	395.5	217.5	452.5	276.5	424
Dog06	16000	fisbee_start_left_freeze2.mp4	2234	851.3	172.7	287.3	1269	77	379.5	220.5	436.5	279.5	408
Dog06	16000	fisbee_start_left_freeze2.mp4	2185	850.8	173.2	288.1	1309	79	347.5	234.5	404.5	293.5	376
Dog06	16000	fisbee_start_left_freeze2.mp4	2148	835.4	188.6	291.1	1356	82	300.5	256.5	357.5	315.5	329
Dog06	16000	fisbee_start_left_freeze2.mp4	2210	736.4	287.6	331.9	1377	83	285.5	265.5	342.5	324.5	314
Dog06	16000	fisbee_start_left_freeze2.mp4	2230	718.9	305.1	398.1	1408	85	255.5	285.5	312.5	344.5	284
Dog06	16000	fisbee_start_left_freeze2.mp4	2215	725.1	298.9	414.5	1443	87	222.5	309.5	279.5	368.5	251
Dog06	16000	fisbee_start_left_freeze2.mp4	2204	725.9	298.1	425.9	1467	88	200.5	337.5	257.5	396.5	229
Dog06	16000	fisbee_start_left_freeze2.mp4	2192	732.2	291.8	429.3	1489	90	191.5	348.5	248.5	407.5	220
Dog06	16000	fisbee_start_left_freeze2.mp4	2201	736	288	437.6	1545	93	178.5	364.5	235.5	423.5	207
Dog06	16000	fisbee_start_left_freeze2.mp4	2220	734.7	289.3	441.5	1577	95	170.5	364.5	227.5	423.5	199
Dog06	16000	fisbee_start_left_freeze2.mp4	2245	746.2	277.8	449.2	1632	98	159.5	384.5	216.5	443.5	188
Dog06	16000	fisbee_start_left_freeze2.mp4	2295	831.8	192.2	537.7	1686	102	161.5	386.5	218.5	445.5	190
Dog06	16000	fisbee_start_left_freeze2.mp4	2264	838.8	185.2	550.4	1805	109	165.5	389.5	222.5	448.5	194
Dog06	16000	fisbee_start_left_freeze2.mp4	2252	883.5	140.5	623.7	1922	116	176.5	388.5	233.5	447.5	205
Dog06	16000	fisbee_start_left_freeze2.mp4	2265	888.8	135.2	636.5	2022	122	177.5	384.5	234.5	443.5	206
Dog06	16000	fisbee_start_left_freeze2.mp4	2239	889.7	134.3	636	2185	132	181.5	382.5	238.5	441.5	210
Dog06	16000	fisbee_start_left_freeze2.mp4	2287	1055	-31	774.4	2302	139	186.5	376.5	243.5	435.5	215
Dog06	16000	fisbee_start_left_freeze2.mp4	2887	1071.9	-47.9	789.4	2737	165	183.5	390.5	240.5	449.5	212
Dog06	16000	fisbee_start_left_freeze2.mp4	2895	1068.6	-44.6	785.2	2815	169	176.5	402.5	233.5	461.5	205
Dog06	16000	fisbee_start_left_freeze2.mp4	2886	1070.4	-46.4	784.3	2908	175	152.5	422.5	209.5	481.5	181
Dog06	16000	fisbee_start_left_freeze2.mp4	2898	915.5	108.5	539.1	2977	179	143.5	421.5	200.5	480.5	172
Dog06	16000	fisbee_start_left_freeze2.mp4	2891	928.5	95.5	522.9	3052	184	128.5	423.5	185.5	482.5	157
Dog06	16000	fisbee_start_left_freeze2.mp4	2918	924.2	99.8	519	3169	191	120.5	427.5	177.5	486.5	149
Dog06	16000	fisbee_start_left_freeze2.mp4	2735	923.9	100.1	522.4	3292	198	113.5	427.5	170.5	486.5	142
Dog06	16000	fisbee_start_left_freeze2.mp4	2582	927.4	96.6	525.4	3367	202	130.5	419.5	187.5	478.5	159
Dog06	16000	fisbee_start_left_freeze2.mp4	2533	926	98	527.1	3433	206	178.5	394.5	235.5	453.5	207
Dog06	16000	fisbee_start_left_freeze2.mp4	2576	875.6	148.4	577.2	3511	211	239.5	334.5	296.5	393.5	268
Dog06	16000	fisbee_start_left_freeze2.mp4	2572	879	145	588.4	3528	212	253.5	320.5	310.5	379.5	282
Dog06	16000	fisbee_start_left_freeze2.mp4	2557	877.6	146.4	593.7	3556	214	281.5	290.5	338.5	349.5	310
Dog06	16000	fisbee_start_left_freeze2.mp4	2535	871.4	152.6	596.7	3616	217	335.5	246.5	392.5	305.5	364
Dog06	16000	fisbee_start_left_freeze2.mp4	2525	869.7	154.3	594.3	3628	218	337.5	246.5	394.5	305.5	366
Dog06	16000	fisbee_start_left_freeze2.mp4	2528	856.1	167.9	591.3	3673	221	381.5	220.5	438.5	279.5	410
Dog06	16000	fisbee_start_left_freeze2.mp4	2660	526.4	497.6	493	3760	226	448.5	192.5	505.5	251.5	477
Dog06	16000	fisbee_start_left_freeze2.mp4	2660	525.1	498.9	492	3763	226	450.5	190.5	507.5	249.5	479
Dog06	16000	fisbee_start_left_freeze2.mp4	2745	509.9	514.1	493.5	3820	230	507.5	183.5	564.5	242.5	536
Dog06	16000	fisbee_start_left_freeze2.mp4	3029	302.8	721.2	511.3	3913	235	578.5	191.5	635.5	250.5	607
Dog06	16000	fisbee_start_left_freeze2.mp4	3190	258.5	765.5	536	3979	239	634.5	214.5	691.5	273.5	663
Dog06	16000	fisbee_start_left_freeze2.mp4	3214	255.7	768.3	535.2	3994	240	646.5	222.5	703.5	281.5	675
Dog06	16000	fisbee_start_left_freeze2.mp4	3322	246.6	777.4	539.1	4036	243	691.5	250.5	748.5	309.5	720
Dog06	16000	fisbee_start_left_freeze2.mp4	3390	242.6	781.4	542.2	4065	244	704.5	262.5	761.5	321.5	733
Dog06	16000	fisbee_start_left_freeze2.mp4	3427	240	784	543.1	4081	245	722.5	274.5	779.5	333.5	751
Dog06	16000	fisbee_start_left_freeze2.mp4	3698	119.4	904.6	658.8	4141	249	737.5	328.5	794.5	387.5	766
Dog06	16000	fisbee_start_left_freeze2.mp4	3844	111.8	912.2	665.4	4191	252	753.5	360.5	810.5	419.5	782
Dog06	16000	fisbee_start_left_freeze2.mp4	3859	109	915	666.8	4206	253	759.5	369.5	816.5	428.5	788
Dog06	16000	fisbee_start_left_freeze2.mp4	3996	106.6	917.4	663	4299	258	806.5	417.5	863.5	476.5	835
Dog06	16000	fisbee_start_left_freeze2.mp4	4122	101.7	922.3	658.7	4398	264	834.5	428.5	891.5	487.5	863
Dog06	16000	fisbee_start_left_freeze2.mp4	4207	103.3	920.7	653	4461	268	857.5	429.5	914.5	488.5	886
Dog06	16000	fisbee_start_left_freeze2.mp4	4341	19.2	1004.8	622.7	4548	273	862.5	414.5	919.5	473.5	891
Dog06	16000	fisbee_start_left_freeze2.mp4	4452	18.5	1005.5	614.3	4602	277	842.5	412.5	899.5	471.5	871
Dog06	16000	fisbee_start_left_freeze2.mp4	4542	25.8	998.2	606.1	4662	280	807.5	399.5	864.5	458.5	836
Dog06	16000	fisbee_start_left_freeze2.mp4	4557	26.3	997.7	605	4704	283	757.5	364.5	814.5	423.5	786
Dog06	16000	fisbee_start_left_freeze2.mp4	4530	33.5	990.5	604.1	4773	287	695.5	304.5	752.5	363.5	724
Dog06	16000	fisbee_start_left_freeze2.mp4	4523	36.7	987.3	604.7	4800	288	664.5	276.5	721.5	335.5	693
Dog06	16000	fisbee_start_left_freeze2.mp4	4457	39.6	984.4	603.6	4836	291	633.5	251.5	690.5	310.5	662
Dog06	16000	fisbee_start_left_freeze2.mp4	4279	242	782	517.6	4893	294	585.5	224.5	642.5	283.5	614
Dog06	16000	fisbee_start_left_freeze2.mp4	4171	262.4	761.6	517.6	4959	298	525.5	198.5	582.5	257.5	554
Dog06	16000	fisbee_start_left_freeze2.mp4	3971	476.7	547.3	464.3	5013	301	476.5	187.5	533.5	246.5	505
Dog06	16000	fisbee_start_left_freeze2.mp4	3888	557.6	466.4	452.5	5061	304	428.5	183.5	485.5	242.5	457
Dog06	16000	fisbee_start_left_freeze2.mp4	3897	564.9	459.1	451.4	5088	306	396.5	184.5	453.5	243.5	425
Dog06	16000	fisbee_start_left_freeze2.mp4	3896	579.9	444.1	448.9	5130	308	364.5	187.5	421.5	246.5	393
Dog06	16000	fisbee_start_left_freeze2.mp4	3863	666.9	357.1	469.8	5196	312	301.5	210.5	358.5	269.5	330
Dog06	16000	fisbee_start_left_freeze2.mp4	3850	702.1	321.9	480.9	5205	313	283.5	215.5	340.5	274.5	312
Dog06	16000	fisbee_start_left_freeze2.mp4	3815	743.4	280.6	499.6	5247	315	251.5	232.5	308.5	291.5	280
Dog06	16000	fisbee_start_left_freeze2.mp4	3811	757.2	266.8	506.2	5270	317	220.5	254.5	277.5	313.5	249
Dog06	16000	fisbee_start_left_freeze2.mp4	3801	762	262	507.6	5283	317	202.5	265.5	259.5	324.5	231
Dog06	16000	fisbee_start_left_freeze2.mp4	3766	785.6	238.4	519.5	5324	320	176.5	287.5	233.5	346.5	205
Dog06	16000	fisbee_start_left_freeze2.mp4	3714	905.1	118.9	631.5	5369	323	178.5	325.5	235.5	384.5	207
Dog06	16000	fisbee_start_left_freeze2.mp4	3716	915.2	108.8	644.3	5378	323	174.5	322.5	231.5	381.5	203
Dog06	16000	fisbee_start_left_freeze2.mp4	3711	936.8	87.2	666.3	5423	326	179.5	345.5	236.5	404.5	208
Dog06	16000	fisbee_start_left_freeze2.mp4	3755	946.6	77.4	679.9	5481	329	177.5	369.5	234.5	428.5	206
Dog06	16000	fisbee_start_left_freeze2.mp4	3769	945.8	78.2	677.6	5498	330	178.5	369.5	235.5	428.5	207
Dog06	16000	fisbee_start_left_freeze2.mp4	3834	950.4	73.6	678.8	5558	334	173.5	381.5	230.5	440.5	202
Dog06	16000	fisbee_start_left_freeze2.mp4	3949	949.7	74.3	677	5663	340	179.5	379.5	236.5	438.5	208
Dog06	16000	fisbee_start_left_freeze2.mp4	4040	951.4	72.6	675.7	5762	346	183.5	373.5	240.5	432.5	212
Dog06	16000	fisbee_start_left_freeze2.mp4	4087	948.1	75.9	672.4	5948	357	181.5	386.5	238.5	445.5	210
Dog06	16000	fisbee_start_left_freeze2.mp4	4095	950.9	73.1	677.4	6008	361	169.5	400.5	226.5	459.5	198
Dog06	16000	fisbee_start_left_freeze2.mp4	4110	951.3	72.7	676.5	6095	366	155.5	411.5	212.5	470.5	184
Dog06	16000	fisbee_start_left_freeze2.mp4	4146	954.4	69.6	678.9	6167	370	132.5	423.5	189.5	482.5	161
Dog06	16000	fisbee_start_left_freeze2.mp4	4232	953	71	675.9	6284	377	118.5	429.5	175.5	488.5	147
Dog06	16000	fisbee_start_left_freeze2.mp4	4222	952.3	71.7	676.7	6374	382	121.5	428.5	178.5	487.5	150
Dog06	16000	fisbee_start_left_freeze2.mp4	4153	952.1	71.9	680.3	6428	385	142.5	421.5	199.5	480.5	171
Dog06	16000	fisbee_start_left_freeze2.mp4	4093	951.8	72.2	681.4	6473	388	180.5	393.5	237.5	452.5	209
Dog06	16000	fisbee_start_left_freeze2.mp4	3947	948.6	75.4	684.5	6533	391	231.5	327.5	288.5	386.5	260
Dog06	16000	fisbee_start_left_freeze2.mp4	3812	944.5	79.5	683.8	6593	395	269.5	278.5	326.5	337.5	298
Dog06	16000	fisbee_start_left_freeze2.mp4	3735	830.3	193.7	575.8	6668	400	329.5	213.5	386.5	272.5	358
Dog06	16000	fisbee_start_left_freeze2.mp4	3778	724.7	299.3	502.6	6743	404	379.5	175.5	436.5	234.5	408
Dog06	16000	fisbee_start_left_freeze2.mp4	3842	700.6	323.4	489	6800	407	428.5	148.5	485.5	207.5	457
Dog06	16000	fisbee_start_left_freeze2.mp4	4125	444.5	579.5	388.7	6893	413	491.5	135.5	548.5	194.5	520
Dog06	16000	fisbee_start_left_freeze2.mp4	4243	430.1	593.9	384.2	6971	418	554.5	146.5	611.5	205.5	583
Dog06	16000	fisbee_start_left_freeze2.mp4	4242	429.9	594.1	383.1	6977	418	554.5	145.5	611.5	204.5	583
Dog06	16000	fisbee_start_left_freeze2.mp4	4251	367.4	656.6	396.3	7061	423	616.5	171.5	673.5	230.5	645
Dog06	16000	fisbee_start_left_freeze2.mp4	4245	313.6	710.4	421.9	7088	425	641.5	190.5	698.5	249.5	670
Dog06	16000	fisbee_start_left_freeze2.mp4	4180	297.6	726.4	435.9	7133	427	676.5	223.5	733.5	282.5	705
Dog06	16000	fisbee_start_left_freeze2.mp4	4129	246.8	777.2	479.6	7208	432	728.5	276.5	785.5	335.5	757
Dog06	16000	fisbee_start_left_freeze2.mp4	4171	155.7	868.3	572.3	7265	435	745.5	322.5	802.5	381.5	774
Dog06	16000	fisbee_start_left_freeze2.mp4	4166	146	878	582.6	7304	438	758.5	360.5	815.5	419.5	787
Dog06	16000	fisbee_start_left_freeze2.mp4	4144	141.2	882.8	594.9	7352	441	771.5	388.5	828.5	447.5	800
Dog06	16000	fisbee_start_left_freeze2.mp4	4159	146.7	877.3	702.8	7409	444	792.5	411.5	849.5	470.5	821
Dog06	16000	fisbee_start_left_freeze2.mp4	4160	143.6	880.4	709	7478	448	825.5	432.5	882.5	491.5	854
Dog06	16000	fisbee_start_left_freeze2.mp4	4167	132.2	891.8	713.5	7523	450	844.5	434.5	901.5	493.5	873
Dog06	16000	fisbee_start_left_freeze2.mp4	4189	131.7	892.3	715.6	7601	456	865.5	432.5	922.5	491.5	894
Dog06	16000	fisbee_start_left_freeze2.mp4	4233	0.3	1023.7	597.3	7697	461	845.5	405.5	902.5	464.5	874
Dog06	16000	fisbee_start_left_freeze2.mp4	4287	-1.5	1025.5	590.3	7728	463	850.5	421.5	907.5	480.5	879
Dog06	16000	fisbee_start_left_freeze2.mp4	4342	-0.2	1024.2	587.1	7785	467	797.5	402.5	854.5	461.5	826
Dog06	16000	fisbee_start_left_freeze2.mp4	4411	7.5	1016.5	586.4	7851	471	729.5	347.5	786.5	406.5	758
Dog06	16000	fisbee_start_left_freeze2.mp4	4451	8.7	1015.3	587	7926	475	665.5	299.5	722.5	358.5	694
Dog06	16000	fisbee_start_left_freeze2.mp4	4426	184.4	839.6	514.8	8007	480	582.5	255.5	639.5	314.5	611
Dog06	16000	fisbee_start_left_freeze2.mp4	4306	388	636	518.4	8076	484	517.5	230.5	574.5	289.5	546
Dog06	16000	fisbee_start_left_freeze2.mp4	4285	402.4	621.6	517.5	8142	488	465.5	223.5	522.5	282.5	494
Dog06	16000	fisbee_start_left_freeze2.mp4	4117	598.5	425.5	513.3	8223	493	381.5	226.5	438.5	285.5	410
Dog06	16000	fisbee_start_left_freeze2.mp4	3982	705.7	318.3	511.2	8252	495	349.5	232.5	406.5	291.5	378
Dog06	16000	fisbee_start_left_freeze2.mp4	3923	734.8	289.2	518.8	8295	497	315.5	243.5	372.5	302.5	344
Dog06	16000	fisbee_start_left_freeze2.mp4	3807	748.3	275.7	525.4	8342	500	263.5	263.5	320.5	322.5	292
Dog06	16000	fisbee_start_left_freeze2.mp4	3760	754.8	269.2	529.6	8361	501	248.5	272.5	305.5	331.5	277
Dog06	16000	fisbee_start_left_freeze2.mp4	3659	764.4	259.6	537.7	8403	504	199.5	306.5	256.5	365.5	228
Dog06	16000	fisbee_start_left_freeze2.mp4	3520	892.1	131.9	627	8475	508	178.5	334.5	235.5	393.5	207
Dog06	16000	fisbee_start_left_freeze2.mp4	3501	919.4	104.6	650.8	8592	515	164.5	374.5	221.5	433.5	193
Dog06	16000	fisbee_start_left_freeze2.mp4	3531	924.5	99.5	656.4	8673	520	164.5	395.5	221.5	454.5	193
Dog06	16000	fisbee_start_left_freeze2.mp4	3614	924.1	99.9	659.2	8784	526	157.5	419.5	214.5	478.5	186
Dog06	16000	fisbee_start_left_freeze2.mp4	3668	925.1	98.9	659.9	8874	532	132.5	434.5	189.5	493.5	161
Dog06	16000	fisbee_start_left_freeze2.mp4	3715	923.6	100.4	655.5	8967	537	101.5	441.5	158.5	500.5	130
Dog06	16000	fisbee_start_left_freeze2.mp4	3760	918.4	105.6	656	9081	544	97.5	437.5	154.5	496.5	126
Dog06	16000	fisbee_start_left_freeze2.mp4	3807	919.8	104.2	654.6	9180	550	102.5	439.5	159.5	498.5	131
Dog06	16000	fisbee_start_left_freeze2.mp4	3854	915	109	652.9	9267	555	144.5	430.5	201.5	489.5	173
Dog06	16000	fisbee_start_left_freeze2.mp4	3879	912.8	111.2	651.4	9315	558	178.5	406.5	235.5	465.5	207
Dog06	16000	fisbee_start_left_freeze2.mp4	3913	911.6	112.4	649	9366	561	226.5	332.5	283.5	391.5	255
Dog06	16000	fisbee_start_left_freeze2.mp4	3948	907.9	116.1	646	9426	565	258.5	276.5	315.5	335.5	287
Dog06	16000	fisbee_start_left_freeze2.mp4	3989	906	118	643.3	9474	568	291.5	225.5	348.5	284.5	320
Dog06	16000	fisbee_start_left_freeze2.mp4	4134	701.5	322.5	466.8	9546	572	336.5	174.5	393.5	233.5	365
Dog06	16000	fisbee_start_left_freeze2.mp4	4190	695.6	328.4	457.9	9593	575	367.5	141.5	424.5	200.5	396
Dog06	16000	fisbee_start_left_freeze2.mp4	4213	693.8	330.2	454.5	9609	576	379.5	134.5	436.5	193.5	408
Dog06	16000	fisbee_start_left_freeze2.mp4	4357	497.9	526.1	372.8	9681	580	425.5	110.5	482.5	169.5	454
Dog06	16000	fisbee_start_left_freeze2.mp4	4331	490.4	533.6	360.1	9729	583	460.5	92.5	517.5	151.5	489
Dog06	16000	fisbee_start_left_freeze2.mp4	4238	486.7	537.3	362.9	9783	586	507.5	86.5	564.5	145.5	536
Dog06	16000	fisbee_start_left_freeze2.mp4	3992	469	555	365.7	9861	591	552.5	96.5	609.5	155.5	581
Dog06	16000	fisbee_start_left_freeze2.mp4	3863	262	762	419.9	9927	595	596.5	113.5	653.5	172.5	625
Dog06	16000	fisbee_start_left_freeze2.mp4	3679	235	789	438.1	9990	599	645.5	150.5	702.5	209.5	674
Dog06	16000	fisbee_start_left_freeze2.mp4	3549	216.3	807.7	450.1	10059	603	690.5	200.5	747.5	259.5	719
Dog06	16000	fisbee_start_left_freeze2.mp4	3526	207.2	816.8	458.4	10083	604	713.5	232.5	770.5	291.5	742
Dog06	16000	fisbee_start_left_freeze2.mp4	3517	203.5	820.5	459.1	10101	606	725.5	246.5	782.5	305.5	754
Dog06	16000	fisbee_start_left_freeze2.mp4	3630	124.7	899.3	612.2	10167	609	750.5	309.5	807.5	368.5	779
Dog06	16000	fisbee_start_left_freeze2.mp4	3668	110	914	642.5	10254	615	761.5	348.5	818.5	407.5	790
Dog06	16000	fisbee_start_left_freeze2.mp4	3669	104.7	919.3	656.5	10359	621	772.5	379.5	829.5	438.5	801
Dog06	16000	fisbee_start_left_freeze2.mp4	3678	101.1	922.9	663.4	10425	625	772.5	391.5	829.5	450.5	801
Dog06	16000	fisbee_start_left_freeze2.mp4	3701	99.7	924.3	667.7	10530	631	784.5	413.5	841.5	472.5	813
Dog06	16000	fisbee_start_left_freeze2.mp4	3682	101	923	665.5	10578	634	798.5	422.5	855.5	481.5	827
Dog06	16000	fisbee_start_left_freeze2.mp4	3730	58.5	965.5	717.4	10623	637	822.5	430.5	879.5	489.5	851
Dog06	16000	fisbee_start_left_freeze2.mp4	3746	48.2	975.8	720.7	10674	640	844.5	427.5	901.5	486.5	873
Dog06	16000	fisbee_start_left_freeze2.mp4	3791	43.3	980.7	720.8	10737	644	857.5	419.5	914.5	478.5	886
Dog06	16000	fisbee_start_left_freeze2.mp4	3826	40.6	983.4	719.6	10803	648	848.5	413.5	905.5	472.5	877
Dog06	16000	fisbee_start_left_freeze2.mp4	3852	39.1	984.9	716.6	10890	653	790.5	393.5	847.5	452.5	819
Dog06	16000	fisbee_start_left_freeze2.mp4	3856	40.1	983.9	716.8	10947	656	741.5	358.5	798.5	417.5	770
Dog06	16000	fisbee_start_left_freeze2.mp4	3831	46.2	977.8	714.6	11013	660	675.5	310.5	732.5	369.5	704
Dog06	16000	fisbee_start_left_freeze2.mp4	3822	80.5	943.5	680.5	11064	663	625.5	282.5	682.5	341.5	654
Dog06	16000	fisbee_start_left_freeze2.mp4	3750	322.3	701.7	591.3	11127	667	558.5	253.5	615.5	312.5	587
Dog06	16000	fisbee_start_left_freeze2.mp4	3822	344.5	679.5	581.1	11196	671	492.5	241.5	549.5	300.5	521
Dog06	16000	fisbee_start_left_freeze2.mp4	3848	521.3	502.7	566.4	11259	675	425.5	241.5	482.5	300.5	454
Dog06	16000	fisbee_start_left_freeze2.mp4	3774	670.4	353.6	561.9	11334	679	339.5	257.5	396.5	316.5	368
Dog06	16000	fisbee_start_left_freeze2.mp4	3681	692.5	331.5	569.8	11409	684	271.5	285.5	328.5	344.5	300
Dog06	16000	fisbee_start_left_freeze2.mp4	3591	705.4	318.6	574.8	11460	687	218.5	314.5	275.5	373.5	247
Dog06	16000	fisbee_start_left_freeze2.mp4	3440	874.2	149.8	679.7	11523	691	165.5	360.5	222.5	419.5	194
Dog06	16000	fisbee_start_left_freeze2.mp4	3386	896.8	127.2	697.4	11562	693	163.5	374.5	220.5	433.5	192
Dog06	16000	fisbee_start_left_freeze2.mp4	3329	908.7	115.3	706.7	11607	696	164.5	398.5	221.5	457.5	193
Dog06	16000	fisbee_start_left_freeze2.mp4	3290	918.4	105.6	715.9	11655	699	152.5	416.5	209.5	475.5	181
Dog06	16000	fisbee_start_left_freeze2.mp4	3297	924.6	99.4	727.9	11742	704	139.5	425.5	196.5	484.5	168
Dog06	16000	fisbee_start_left_freeze2.mp4	3323	927.3	96.7	727.5	11799	707	131.5	447.5	188.5	506.5	160
Dog06	16000	fisbee_start_left_freeze2.mp4	3386	929.6	94.4	731.6	11913	714	112.5	457.5	169.5	516.5	141
Dog06	16000	fisbee_start_left_freeze2.mp4	3430	932.8	91.2	734.1	11964	717	92.5	455.5	149.5	514.5	121
Dog06	16000	fisbee_start_left_freeze2.mp4	3509	930.2	93.8	731.4	12027	721	78.5	444.5	135.5	503.5	107
Dog06	16000	fisbee_start_left_freeze2.mp4	3648	930.9	93.1	725.7	12111	726	74.5	442.5	131.5	501.5	103
Dog06	16000	fisbee_start_left_freeze2.mp4	3801	929.8	94.2	724.4	12201	732	88.5	448.5	145.5	507.5	117
Dog06	16000	fisbee_start_left_freeze2.mp4	3808	931	93	724.8	12210	732	91.5	453.5	148.5	512.5	120
Dog06	16000	fisbee_start_left_freeze2.mp4	3872	931.2	92.8	724.1	12252	735	117.5	449.5	174.5	508.5	146
Dog06	16000	fisbee_start_left_freeze2.mp4	3927	933.4	90.6	725.4	12300	737	162.5	425.5	219.5	484.5	191
Dog06	16000	fisbee_start_left_freeze2.mp4	3973	931.6	92.4	727.5	12351	741	207.5	381.5	264.5	440.5	236
Dog06	16000	fisbee_start_left_freeze2.mp4	3978	929.7	94.3	729.3	12417	744	262.5	315.5	319.5	374.5	291
Dog06	16000	fisbee_start_left_freeze2.mp4	3979	929.3	94.7	725.5	12486	749	320.5	261.5	377.5	320.5	349
Dog06	16000	fisbee_start_left_freeze2.mp4	4088	696.5	327.5	561.5	12546	752	365.5	232.5	422.5	291.5	394
Dog06	16000	fisbee_start_left_freeze2.mp4	4124	646.7	377.3	538.2	12561	753	379.5	220.5	436.5	279.5	408
Dog06	16000	fisbee_start_left_freeze2.mp4	4176	630.5	393.5	523.7	12615	756	424.5	194.5	481.5	253.5	453
Dog06	16000	fisbee_start_left_freeze2.mp4	4201	618.2	405.8	514.7	12666	759	483.5	176.5	540.5	235.5	512
Dog06	16000	fisbee_start_left_freeze2.mp4	4310	478.6	545.4	474.7	12693	761	497.5	172.5	554.5	231.5	526
Dog06	16000	fisbee_start_left_freeze2.mp4	4449	300	724	453.2	12759	765	557.5	166.5	614.5	225.5	586
Dog06	16000	fisbee_start_left_freeze2.mp4	4299	287.7	736.3	455.9	12831	769	618.5	176.5	675.5	235.5	647
Dog06	16000	fisbee_start_left_freeze2.mp4	4048	266.9	757.1	459.3	12894	773	675.5	202.5	732.5	261.5	704
Dog06	16000	fisbee_start_left_freeze2.mp4	3965	159	865	500.9	12945	776	720.5	227.5	777.5	286.5	749
Dog06	16000	fisbee_start_left_freeze2.mp4	3946	87.6	936.4	544.8	12963	777	734.5	236.5	791.5	295.5	763
Dog06	16000	fisbee_start_left_freeze2.mp4	3927	76.1	947.9	554.1	12975	778	746.5	244.5	803.5	303.5	775
Dog06	16000	fisbee_start_left_freeze2.mp4	3881	61	963	565.7	13011	780	734.5	264.5	791.5	323.5	763
Dog06	16000	fisbee_start_left_freeze2.mp4	3822	47.7	976.3	571.9	13053	783	736.5	290.5	793.5	349.5	765
Dog06	16000	fisbee_start_left_freeze2.mp4	3742	39.5	984.5	582.8	13140	788	740.5	314.5	797.5	373.5	769
Dog06	16000	fisbee_start_left_freeze2.mp4	3727	36.3	987.7	589.2	13209	792	747.5	332.5	804.5	391.5	776
Dog06	16000	fisbee_start_left_freeze2.mp4	3744	57.1	966.9	637.1	13257	795	754.5	351.5	811.5	410.5	783
Dog06	16000	fisbee_start_left_freeze2.mp4	3770	96.9	927.1	659.1	13320	799	770.5	381.5	827.5	440.5	799
Dog06	16000	fisbee_start_left_freeze2.mp4	3768	96.8	927.2	662.6	13398	803	799.5	402.5	856.5	461.5	828
Dog06	16000	fisbee_start_left_freeze2.mp4	3750	92.8	931.2	668.9	13455	807	829.5	421.5	886.5	480.5	858
Dog06	16000	fisbee_start_left_freeze2.mp4	3720	89	935	672.6	13527	811	851.5	423.5	908.5	482.5	880
Dog06	16000	fisbee_start_left_freeze2.mp4	3697	19.8	1004.2	656.5	13626	817	829.5	409.5	886.5	468.5	858
Dog06	16000	fisbee_start_left_freeze2.mp4	3698	4.8	1019.2	624.2	13680	820	783.5	378.5	840.5	437.5	812
Dog06	16000	fisbee_start_left_freeze2.mp4	3733	0.4	1023.6	622.2	13719	823	739.5	328.5	796.5	387.5	768
Dog06	16000	fisbee_start_left_freeze2.mp4	3820	10.8	1013.2	619.8	13791	827	680.5	262.5	737.5	321.5	709
Dog06	16000	fisbee_start_left_freeze2.mp4	3901	41.5	982.5	598.5	13857	831	620.5	210.5	677.5	269.5	649
Dog06	16000	fisbee_start_left_freeze2.mp4	3904	137.8	886.2	551.8	13872	832	607.5	201.5	664.5	260.5	636
Dog06	16000	fisbee_start_left_freeze2.mp4	3888	233.2	790.8	504.5	13926	835	562.5	170.5	619.5	229.5	591
Dog06	16000	fisbee_start_left_freeze2.mp4	3933	247.6	776.4	493.2	14007	840	486.5	140.5	543.5	199.5	515
Dog06	16000	fisbee_start_left_freeze2.mp4	3943	249	775	492.7	14016	840	471.5	137.5	528.5	196.5	500
Dog06	16000	fisbee_start_left_freeze2.mp4	3746	615.7	408.3	415.9	14091	845	411.5	131.5	468.5	190.5	440
Dog06	16000	fisbee_start_left_freeze2.mp4	3740	641.6	382.4	406.6	14142	848	364.5	134.5	421.5	193.5	393
Dog06	16000	fisbee_start_left_freeze2.mp4	3747	654.8	369.2	405.8	14172	850	333.5	142.5	390.5	201.5	362
Dog06	16000	fisbee_start_left_freeze2.mp4	3729	676.2	347.8	406.5	14244	854	271.5	164.5	328.5	223.5	300
Dog06	16000	fisbee_start_left_freeze2.mp4	3728	676.6	347.4	406.2	14250	854	256.5	171.5	313.5	230.5	285
Dog06	16000	fisbee_start_left_freeze2.mp4	3655	811.9	212.1	503.5	14301	858	213.5	203.5	270.5	262.5	242
Dog06	16000	fisbee_start_left_freeze2.mp4	3581	836.8	187.2	526.3	14352	861	166.5	235.5	223.5	294.5	195
Dog06	16000	fisbee_start_left_freeze2.mp4	3521	850.1	173.9	538.6	14394	863	172.5	250.5	229.5	309.5	201
Dog06	16000	fisbee_start_left_freeze2.mp4	3475	861.4	162.6	550.6	14442	866	175.5	275.5	232.5	334.5	204
Dog06	16000	fisbee_start_left_freeze2.mp4	3442	868	156	559.8	14493	869	182.5	305.5	239.5	364.5	211
Dog06	16000	fisbee_start_left_freeze2.mp4	3422	870.9	153.1	563.4	14568	874	182.5	355.5	239.5	414.5	211
Dog06	16000	fisbee_start_left_freeze2.mp4	3423	901.9	122.1	630	14628	877	179.5	385.5	236.5	444.5	208
Dog06	16000	fisbee_start_left_freeze2.mp4	3424	908.6	115.4	650.4	14679	880	164.5	409.5	221.5	468.5	193
Dog06	16000	fisbee_start_left_freeze2.mp4	3440	912.8	111.2	663.1	14739	884	137.5	433.5	194.5	492.5	166
Dog06	16000	fisbee_start_left_freeze2.mp4	3435	917.9	106.1	667.2	14793	887	112.5	442.5	169.5	501.5	141
Dog06	16000	fisbee_start_left_freeze2.mp4	3455	917.5	106.5	671	14832	889	91.5	442.5	148.5	501.5	120
Dog06	16000	fisbee_start_left_freeze2.mp4	3478	924	100	672.9	14904	894	76.5	437.5	133.5	496.5	105
Dog06	16000	fisbee_start_left_freeze2.mp4	3571	926.2	97.8	674.2	15030	901	85.5	435.5	142.5	494.5	114
Dog06	16000	fisbee_start_left_freeze2.mp4	3583	926.5	97.5	676.6	15066	903	95.5	437.5	152.5	496.5	124
Dog06	16000	fisbee_start_left_freeze2.mp4	3633	924.8	99.2	678.4	15123	907	122.5	433.5	179.5	492.5	151
Dog06	16000	fisbee_start_left_freeze2.mp4	3660	922	102	678.2	15168	910	167.5	406.5	224.5	465.5	196
Dog06	16000	fisbee_start_left_freeze2.mp4	3678	921.9	102.1	676.2	15225	913	212.5	358.5	269.5	417.5	241
Dog06	16000	fisbee_start_left_freeze2.mp4	3690	923	101	678.6	15249	914	238.5	329.5	295.5	388.5	267
Dog06	16000	fisbee_start_left_freeze2.mp4	3713	922.4	101.6	676.9	15282	916	265.5	302.5	322.5	361.5	294
Dog06	16000	fisbee_start_left_freeze2.mp4	3733	917	107	674.6	15336	920	305.5	264.5	362.5	323.5	334
Dog06	16000	fisbee_start_left_freeze2.mp4	3751	908.3	115.7	671.2	15393	923	347.5	237.5	404.5	296.5	376
Dog06	16000	fisbee_start_left_freeze2.mp4	3794	846.7	177.3	629.9	15402	924	362.5	227.5	419.5	286.5	391
Dog06	16000	fisbee_start_left_freeze2.mp4	3863	651	373	546.3	15459	927	404.5	209.5	461.5	268.5	433
Dog06	16000	fisbee_start_left_freeze2.mp4	3870	637.8	386.2	542.1	15510	930	444.5	196.5	501.5	255.5	473
Dog06	16000	fisbee_start_left_freeze2.mp4	3941	554	470	516.4	15564	933	488.5	192.5	545.5	251.5	517
Dog06	16000	fisbee_start_left_freeze2.mp4	4060	385.9	638.1	489.2	15633	937	556.5	201.5	613.5	260.5	585
Dog06	16000	fisbee_start_left_freeze2.mp4	4037	369.4	654.6	489.6	15696	941	599.5	214.5	656.5	273.5	628
Dog06	16000	fisbee_start_left_freeze2.mp4	4014	163.5	860.5	530.9	15753	945	655.5	246.5	712.5	305.5	684
Dog06	16000	fisbee_start_left_freeze2.mp4	3890	96.5	927.5	562.2	15807	948	698.5	276.5	755.5	335.5	727
Dog06	16000	fisbee_start_left_freeze2.mp4	3826	85.4	938.6	566.5	15834	949	721.5	304.5	778.5	363.5	750
Dog06	16000	fisbee_start_left_freeze2.mp4	3779	82.2	941.8	572	15858	951	728.5	319.5	785.5	378.5	757
Dog06	16000	fisbee_start_left_freeze2.mp4	3690	73.2	950.8	579.9	15921	955	746.5	367.5	803.5	426.5	775
Dog06	16000	fisbee_start_left_freeze2.mp4	3648	69.2	954.8	588.4	15968	958	765.5	393.5	822.5	452.5	794
Dog06	16000	fisbee_start_left_freeze2.mp4	3658	67.9	956.1	591.1	15975	958	764.5	391.5	821.5	450.5	793
Dog07	16000	fisbee_start_right_freeze2.mp4	7037	523.2	523.2	350.8	0	1	808	382	865	441	836.5
Dog07	16000	fisbee_start_right_freeze2.mp4	7078	522.3	522.3	354.3	183	12	800.5	384.5	857.5	443.5	829
Dog07	16000	fisbee_start_right_freeze2.mp4	6585	657	657	313.5	247	15	807.5	395.5	864.5	454.5	836
Dog07	16000	fisbee_start_right_freeze2.mp4	5675	879.1	879.1	228.6	326	20	820.5	407.5	877.5	466.5	849
Dog07	16000	fisbee_start_right_freeze2.mp4	5135	867.7	867.7	244.7	418	26	837.5	414.5	894.5	473.5	866
Dog07	16000	fisbee_start_right_freeze2.mp4	4669	862.3	862.3	261.5	541	33	855.5	417.5	912.5	476.5	884
Dog07	16000	fisbee_start_right_freeze2.mp4	4491	855.6	855.6	272.2	683	42	856.5	418.5	913.5	477.5	885
Dog07	16000	fisbee_start_right_freeze2.mp4	4475	853.1	853.1	272.6	718	44	850.5	418.5	907.5	477.5	879
Dog07	16000	fisbee_start_right_freeze2.mp4	4900	121.6	121.6	332.3	802	49	811.5	396.5	868.5	455.5	840
Dog07	16000	fisbee_start_right_freeze2.mp4	4997	66.9	66.9	316.7	861	52	763.5	361.5	820.5	420.5	792
Dog07	16000	fisbee_start_right_freeze2.mp4	4996	60.3	60.3	318.3	932	56	689.5	295.5	746.5	354.5	718
Dog07	16000	fisbee_start_right_freeze2.mp4	4990	60.3	60.3	318.6	954	58	672.5	283.5	729.5	342.5	701
Dog07	16000	fisbee_start_right_freeze2.mp4	4977	58.2	58.2	320.2	1015	61	624.5	251.5	681.5	310.5	653
Dog07	16000	fisbee_start_right_freeze2.mp4	4882	54.1	54.1	324.9	1091	66	548.5	220.5	605.5	279.5	577
Dog07	16000	fisbee_start_right_freeze2.mp4	4762	52.7	52.7	328.7	1144	69	503.5	211.5	560.5	270.5	532
Dog07	16000	fisbee_start_right_freeze2.mp4	4740	52	52	329.6	1161	70	488.5	208.5	545.5	267.5	517
Dog07	16000	fisbee_start_right_freeze2.mp4	4688	50.3	50.3	331.1	1186	72	455.5	208.5	512.5	267.5	484
Dog07	16000	fisbee_start_right_freeze2.mp4	4602	189.7	189.7	328.7	1256	76	395.5	217.5	452.5	276.5	424
Dog07	16000	fisbee_start_right_freeze2.mp4	4560	250.6	250.6	333.6	1269	77	379.5	220.5	436.5	279.5	408
Dog07	16000	fisbee_start_right_freeze2.mp4	4539	287.4	287.4	327.9	1309	79	347.5	234.5	404.5	293.5	376
Dog07	16000	fisbee_start_right_freeze2.mp4	4582	276.7	276.7	329.4	1356	82	300.5	256.5	357.5	315.5	329
Dog07	16000	fisbee_start_right_freeze2.mp4	4600	269.9	269.9	330.3	1377	83	285.5	265.5	342.5	324.5	314
Dog07	16000	fisbee_start_right_freeze2.mp4	4613	266	266	335.5	1408	85	255.5	285.5	312.5	344.5	284
Dog07	16000	fisbee_start_right_freeze2.mp4	4648	230.3	230.3	344.1	1443	87	222.5	309.5	279.5	368.5	251
Dog07	16000	fisbee_start_right_freeze2.mp4	4681	162	162	415.7	1467	89	200.5	337.5	257.5	396.5	229
Dog07	16000	fisbee_start_right_freeze2.mp4	4681	137.5	137.5	446.3	1489	90	191.5	348.5	248.5	407.5	220
Dog07	16000	fisbee_start_right_freeze2.mp4	4646	127.5	127.5	466	1545	93	178.5	364.5	235.5	423.5	207
Dog07	16000	fisbee_start_right_freeze2.mp4	4609	120	120	475.2	1577	95	170.5	364.5	227.5	423.5	199
Dog07	16000	fisbee_start_right_freeze2.mp4	4533	109.6	109.6	484.7	1632	98	159.5	384.5	216.5	443.5	188
Dog07	16000	fisbee_start_right_freeze2.mp4	4515	107.8	107.8	487.4	1686	102	161.5	386.5	218.5	445.5	190
Dog07	16000	fisbee_start_right_freeze2.mp4	4504	104.3	104.3	486.3	1805	109	165.5	389.5	222.5	448.5	194
Dog07	16000	fisbee_start_right_freeze2.mp4	4535	98.3	98.3	486.9	1922	116	176.5	388.5	233.5	447.5	205
Dog07	16000	fisbee_start_right_freeze2.mp4	4653	98.2	98.2	483.3	2022	122	177.5	384.5	234.5	443.5	206
Dog07	16000	fisbee_start_right_freeze2.mp4	4843	102	102	481.4	2185	132	181.5	382.5	238.5	441.5	210
Dog07	16000	fisbee_start_right_freeze2.mp4	4919	105.5	105.5	480.9	2302	139	186.5	376.5	243.5	435.5	215
Dog07	16000	fisbee_start_right_freeze2.mp4	5047	109.5	109.5	524.1	2737	165	183.5	390.5	240.5	449.5	212
Dog07	16000	fisbee_start_right_freeze2.mp4	5055	110.9	110.9	525.8	2815	169	176.5	402.5	233.5	461.5	205
Dog07	16000	fisbee_start_right_freeze2.mp4	4974	106.4	106.4	528.9	2908	175	152.5	422.5	209.5	481.5	181
Dog07	16000	fisbee_start_right_freeze2.mp4	4981	105.6	105.6	531.4	2977	179	143.5	421.5	200.5	480.5	172
Dog07	16000	fisbee_start_right_freeze2.mp4	5012	49.7	49.7	535.1	3052	184	128.5	423.5	185.5	482.5	157
Dog07	16000	fisbee_start_right_freeze2.mp4	5116	30.9	30.9	545.2	3169	191	120.5	427.5	177.5	486.5	149
Dog07	16000	fisbee_start_right_freeze2.mp4	5153	30.1	30.1	547.1	3292	198	113.5	427.5	170.5	486.5	142
Dog07	16000	fisbee_start_right_freeze2.mp4	5110	32.4	32.4	544.2	3367	203	130.5	419.5	187.5	478.5	159
Dog07	16000	fisbee_start_right_freeze2.mp4	5019	30.9	30.9	540.9	3433	207	178.5	394.5	235.5	453.5	207
Dog07	16000	fisbee_start_right_freeze2.mp4	5010	33.2	33.2	536.8	3511	211	239.5	334.5	296.5	393.5	268
Dog07	16000	fisbee_start_right_freeze2.mp4	4996	33.1	33.1	534.7	3528	212	253.5	320.5	310.5	379.5	282
Dog07	16000	fisbee_start_right_freeze2.mp4	5007	33.2	33.2	536.6	3556	214	281.5	290.5	338.5	349.5	310
Dog07	16000	fisbee_start_right_freeze2.mp4	5000	190.6	190.6	455.2	3616	217	335.5	246.5	392.5	305.5	364
Dog07	16000	fisbee_start_right_freeze2.mp4	5025	212.7	212.7	442.6	3628	218	337.5	246.5	394.5	305.5	366
Dog07	16000	fisbee_start_right_freeze2.mp4	5060	220	220	427	3673	221	381.5	220.5	438.5	279.5	410
Dog07	16000	fisbee_start_right_freeze2.mp4	5007	372.2	372.2	336.5	3760	226	448.5	192.5	505.5	251.5	477
Dog07	16000	fisbee_start_right_freeze2.mp4	5008	374.8	374.8	335.5	3763	226	450.5	190.5	507.5	249.5	479
Dog07	16000	fisbee_start_right_freeze2.mp4	4998	395.4	395.4	318.9	3820	230	507.5	183.5	564.5	242.5	536
Dog07	16000	fisbee_start_right_freeze2.mp4	4756	551.2	551.2	296.1	3913	235	578.5	191.5	635.5	250.5	607
Dog07	16000	fisbee_start_right_freeze2.mp4	4615	579.7	579.7	294.3	3979	239	634.5	214.5	691.5	273.5	663
Dog07	16000	fisbee_start_right_freeze2.mp4	4585	582.9	582.9	291.6	3994	240	646.5	222.5	703.5	281.5	675
Dog07	16000	fisbee_start_right_freeze2.mp4	4519	620.7	620.7	296.9	4036	243	691.5	250.5	748.5	309.5	720
Dog07	16000	fisbee_start_right_freeze2.mp4	4436	735.7	735.7	335.1	4065	244	704.5	262.5	761.5	321.5	733
Dog07	16000	fisbee_start_right_freeze2.mp4	4433	745.2	745.2	344.9	4081	245	722.5	274.5	779.5	333.5	751
Dog07	16000	fisbee_start_right_freeze2.mp4	4408	767.4	767.4	345.8	4141	249	737.5	328.5	794.5	387.5	766
Dog07	16000	fisbee_start_right_freeze2.mp4	4399	778.9	778.9	351.2	4191	252	753.5	360.5	810.5	419.5	782
Dog07	16000	fisbee_start_right_freeze2.mp4	4399	783.6	783.6	353.6	4206	253	759.5	369.5	816.5	428.5	788
Dog07	16000	fisbee_start_right_freeze2.mp4	4411	790.8	790.8	361.9	4299	258	806.5	417.5	863.5	476.5	835
Dog07	16000	fisbee_start_right_freeze2.mp4	4361	914.1	914.1	321.7	4398	264	834.5	428.5	891.5	487.5	863
Dog07	16000	fisbee_start_right_freeze2.mp4	4433	926.7	926.7	315.2	4461	268	857.5	429.5	914.5	488.5	886
Dog07	16000	fisbee_start_right_freeze2.mp4	4594	926.8	926.8	309.8	4548	273	862.5	414.5	919.5	473.5	891
Dog07	16000	fisbee_start_right_freeze2.mp4	4665	925.7	925.7	308.4	4602	277	842.5	412.5	899.5	471.5	871
Dog07	16000	fisbee_start_right_freeze2.mp4	4685	925.6	925.6	308.3	4662	280	807.5	399.5	864.5	458.5	836
Dog07	16000	fisbee_start_right_freeze2.mp4	4670	923.9	923.9	306.4	4704	283	757.5	364.5	814.5	423.5	786
Dog07	16000	fisbee_start_right_freeze2.mp4	4618	921.9	921.9	304.9	4773	287	695.5	304.5	752.5	363.5	724
Dog07	16000	fisbee_start_right_freeze2.mp4	4603	921.4	921.4	304	4800	289	664.5	276.5	721.5	335.5	693
Dog07	16000	fisbee_start_right_freeze2.mp4	4603	918.8	918.8	304.4	4836	291	633.5	251.5	690.5	310.5	662
Dog07	16000	fisbee_start_right_freeze2.mp4	4778	731.5	731.5	291	4893	294	585.5	224.5	642.5	283.5	614
Dog07	16000	fisbee_start_right_freeze2.mp4	5032	536	536	330	4959	298	525.5	198.5	582.5	257.5	554
Dog07	16000	fisbee_start_right_freeze2.mp4	5144	524.8	524.8	327.6	5013	301	476.5	187.5	533.5	246.5	505
Dog07	16000	fisbee_start_right_freeze2.mp4	5298	420.7	420.7	322.2	5061	304	428.5	183.5	485.5	242.5	457
Dog07	16000	fisbee_start_right_freeze2.mp4	5439	329.5	329.5	334.4	5088	306	396.5	184.5	453.5	243.5	425
Dog07	16000	fisbee_start_right_freeze2.mp4	5471	317.4	317.4	338	5130	308	364.5	187.5	421.5	246.5	393
Dog07	16000	fisbee_start_right_freeze2.mp4	5369	299	299	338.5	5196	312	301.5	210.5	358.5	269.5	330
Dog07	16000	fisbee_start_right_freeze2.mp4	5354	295.7	295.7	340	5205	313	283.5	215.5	340.5	274.5	312
Dog07	16000	fisbee_start_right_freeze2.mp4	5277	276.4	276.4	343.8	5247	315	251.5	232.5	308.5	291.5	280
Dog07	16000	fisbee_start_right_freeze2.mp4	5233	266.8	266.8	347.7	5270	317	220.5	254.5	277.5	313.5	249
Dog07	16000	fisbee_start_right_freeze2.mp4	5215	247.3	247.3	349.3	5283	318	202.5	265.5	259.5	324.5	231
Dog07	16000	fisbee_start_right_freeze2.mp4	5210	130.3	130.3	390.7	5324	320	176.5	287.5	233.5	346.5	205
Dog07	16000	fisbee_start_right_freeze2.mp4	5151	109.5	109.5	398.4	5369	323	178.5	325.5	235.5	384.5	207
Dog07	16000	fisbee_start_right_freeze2.mp4	5143	108	108	399.4	5378	323	174.5	322.5	231.5	381.5	203
Dog07	16000	fisbee_start_right_freeze2.mp4	5127	100.1	100.1	408.9	5423	326	179.5	345.5	236.5	404.5	208
Dog07	16000	fisbee_start_right_freeze2.mp4	5121	100.5	100.5	415.6	5481	329	177.5	369.5	234.5	428.5	206
Dog07	16000	fisbee_start_right_freeze2.mp4	5133	101	101	416.7	5498	330	178.5	369.5	235.5	428.5	207
Dog07	16000	fisbee_start_right_freeze2.mp4	5176	97.3	97.3	420.2	5558	334	173.5	381.5	230.5	440.5	202
Dog07	16000	fisbee_start_right_freeze2.mp4	5253	98.6	98.6	421.5	5663	340	179.5	379.5	236.5	438.5	208
Dog07	16000	fisbee_start_right_freeze2.mp4	5259	102.5	102.5	420.2	5762	346	183.5	373.5	240.5	432.5	212
Dog07	16000	fisbee_start_right_freeze2.mp4	5333	97.9	97.9	507.5	5948	357	181.5	386.5	238.5	445.5	210
Dog07	16000	fisbee_start_right_freeze2.mp4	5387	98.7	98.7	504.1	6008	361	169.5	400.5	226.5	459.5	198
Dog07	16000	fisbee_start_right_freeze2.mp4	5402	96.2	96.2	505.1	6095	366	155.5	411.5	212.5	470.5	184
Dog07	16000	fisbee_start_right_freeze2.mp4	5397	99.4	99.4	503.4	6167	371	132.5	423.5	189.5	482.5	161
Dog07	16000	fisbee_start_right_freeze2.mp4	5328	93.2	93.2	502.5	6284	378	118.5	429.5	175.5	488.5	147
Dog07	16000	fisbee_start_right_freeze2.mp4	5387	89.7	89.7	499.4	6374	383	121.5	428.5	178.5	487.5	150
Dog07	16000	fisbee_start_right_freeze2.mp4	5514	92.7	92.7	499.3	6428	386	142.5	421.5	199.5	480.5	171
Dog07	16000	fisbee_start_right_freeze2.mp4	5603	94.6	94.6	498.2	6473	389	180.5	393.5	237.5	452.5	209
Dog07	16000	fisbee_start_right_freeze2.mp4	5710	97.3	97.3	498	6533	393	231.5	327.5	288.5	386.5	260
Dog07	16000	fisbee_start_right_freeze2.mp4	5815	104.1	104.1	498.6	6593	396	269.5	278.5	326.5	337.5	298
Dog07	16000	fisbee_start_right_freeze2.mp4	5863	205.4	205.4	420.6	6668	401	329.5	213.5	386.5	272.5	358
Dog07	16000	fisbee_start_right_freeze2.mp4	5779	329.4	329.4	364.2	6743	405	379.5	175.5	436.5	234.5	408
Dog07	16000	fisbee_start_right_freeze2.mp4	5746	340.4	340.4	350	6800	409	428.5	148.5	485.5	207.5	457
Dog07	16000	fisbee_start_right_freeze2.mp4	5493	477.8	477.8	253.8	6893	414	491.5	135.5	548.5	194.5	520
Dog07	16000	fisbee_start_right_freeze2.mp4	5288	508.2	508.2	241.9	6971	419	554.5	146.5	611.5	205.5	583
Dog07	16000	fisbee_start_right_freeze2.mp4	5264	510.5	510.5	242.7	6977	419	554.5	145.5	611.5	204.5	583
Dog07	16000	fisbee_start_right_freeze2.mp4	4976	616.9	616.9	257.8	7061	424	616.5	171.5	673.5	230.5	645
Dog07	16000	fisbee_start_right_freeze2.mp4	4849	682.7	682.7	260.9	7088	426	641.5	190.5	698.5	249.5	670
Dog07	16000	fisbee_start_right_freeze2.mp4	4735	694.7	694.7	266.3	7133	429	676.5	223.5	733.5	282.5	705
Dog07	16000	fisbee_start_right_freeze2.mp4	4622	709.3	709.3	271.4	7208	433	728.5	276.5	785.5	335.5	757
Dog07	16000	fisbee_start_right_freeze2.mp4	4585	734.7	734.7	282.7	7265	436	745.5	322.5	802.5	381.5	774
Dog07	16000	fisbee_start_right_freeze2.mp4	4526	854.9	854.9	344.4	7304	439	758.5	360.5	815.5	419.5	787
Dog07	16000	fisbee_start_right_freeze2.mp4	4516	860.8	860.8	356	7352	442	771.5	388.5	828.5	447.5	800
Dog07	16000	fisbee_start_right_freeze2.mp4	4504	864.1	864.1	362.7	7409	445	792.5	411.5	849.5	470.5	821
Dog07	16000	fisbee_start_right_freeze2.mp4	4517	866.4	866.4	363.9	7478	449	825.5	432.5	882.5	491.5	854
Dog07	16000	fisbee_start_right_freeze2.mp4	4527	866.2	866.2	363.6	7523	452	844.5	434.5	901.5	493.5	873
Dog07	16000	fisbee_start_right_freeze2.mp4	4546	915.3	915.3	312.4	7601	457	865.5	432.5	922.5	491.5	894
Dog07	16000	fisbee_start_right_freeze2.mp4	4568	918.4	918.4	308.1	7697	462	845.5	405.5	902.5	464.5	874
Dog07	16000	fisbee_start_right_freeze2.mp4	4562	917.3	917.3	309.1	7728	464	850.5	421.5	907.5	480.5	879
Dog07	16000	fisbee_start_right_freeze2.mp4	4585	913.6	913.6	306	7785	468	797.5	402.5	854.5	461.5	826
Dog07	16000	fisbee_start_right_freeze2.mp4	4628	911	911	306	7851	472	729.5	347.5	786.5	406.5	758
Dog07	16000	fisbee_start_right_freeze2.mp4	4663	908.4	908.4	304	7926	476	665.5	299.5	722.5	358.5	694
Dog07	16000	fisbee_start_right_freeze2.mp4	4754	874.9	874.9	294.8	8007	481	582.5	255.5	639.5	314.5	611
Dog07	16000	fisbee_start_right_freeze2.mp4	5267	407.2	407.2	361.3	8076	485	517.5	230.5	574.5	289.5	546
Dog07	16000	fisbee_start_right_freeze2.mp4	5370	386.4	386.4	363.1	8142	488	465.5	223.5	522.5	282.5	494
Dog07	16000	fisbee_start_right_freeze2.mp4	5520	369.6	369.6	363.3	8223	493	381.5	226.5	438.5	285.5	410
Dog07	16000	fisbee_start_right_freeze2.mp4	5556	364.3	364.3	364.2	8252	495	349.5	232.5	406.5	291.5	378
Dog07	16000	fisbee_start_right_freeze2.mp4	5643	205.2	205.2	381.3	8295	497	315.5	243.5	372.5	302.5	344
Dog07	16000	fisbee_start_right_freeze2.mp4	5549	189.3	189.3	386.8	8342	500	263.5	263.5	320.5	322.5	292
Dog07	16000	fisbee_start_right_freeze2.mp4	5468	186.2	186.2	391.6	8361	501	248.5	272.5	305.5	331.5	277
Dog07	16000	fisbee_start_right_freeze2.mp4	5349	176.5	176.5	394.1	8403	504	199.5	306.5	256.5	365.5	228
Dog07	16000	fisbee_start_right_freeze2.mp4	5225	163.3	163.3	401.2	8475	508	178.5	334.5	235.5	393.5	207
Dog07	16000	fisbee_start_right_freeze2.mp4	5190	88.9	88.9	449.7	8592	515	164.5	374.5	221.5	433.5	193
Dog07	16000	fisbee_start_right_freeze2.mp4	5208	88.7	88.7	450.6	8673	520	164.5	395.5	221.5	454.5	193
Dog07	16000	fisbee_start_right_freeze2.mp4	5259	85.4	85.4	462.4	8784	527	157.5	419.5	214.5	478.5	186
Dog07	16000	fisbee_start_right_freeze2.mp4	5328	54.5	54.5	552.7	8874	532	132.5	434.5	189.5	493.5	161
Dog07	16000	fisbee_start_right_freeze2.mp4	5378	49	49	556.4	8967	538	101.5	441.5	158.5	500.5	130
Dog07	16000	fisbee_start_right_freeze2.mp4	5450	43.1	43.1	550.5	9081	544	97.5	437.5	154.5	496.5	126
Dog07	16000	fisbee_start_right_freeze2.mp4	5523	42	42	552.7	9180	550	102.5	439.5	159.5	498.5	131
Dog07	16000	fisbee_start_right_freeze2.mp4	5558	47.1	47.1	549.9	9267	556	144.5	430.5	201.5	489.5	173
Dog07	16000	fisbee_start_right_freeze2.mp4	5556	47.5	47.5	546	9315	558	178.5	406.5	235.5	465.5	207
Dog07	16000	fisbee_start_right_freeze2.mp4	5613	51.6	51.6	546.9	9366	561	226.5	332.5	283.5	391.5	255
Dog07	16000	fisbee_start_right_freeze2.mp4	5682	52.3	52.3	542.1	9426	565	258.5	276.5	315.5	335.5	287
Dog07	16000	fisbee_start_right_freeze2.mp4	5770	54.1	54.1	538.2	9474	568	291.5	225.5	348.5	284.5	320
Dog07	16000	fisbee_start_right_freeze2.mp4	5837	238.8	238.8	339.4	9546	572	336.5	174.5	393.5	233.5	365
Dog07	16000	fisbee_start_right_freeze2.mp4	5910	241.2	241.2	326.4	9593	575	367.5	141.5	424.5	200.5	396
Dog07	16000	fisbee_start_right_freeze2.mp4	5919	243.1	243.1	322.8	9609	576	379.5	134.5	436.5	193.5	408
Dog07	16000	fisbee_start_right_freeze2.mp4	5785	406.3	406.3	242.6	9681	580	425.5	110.5	482.5	169.5	454
Dog07	16000	fisbee_start_right_freeze2.mp4	5736	433.8	433.8	218.6	9729	583	460.5	92.5	517.5	151.5	489
Dog07	16000	fisbee_start_right_freeze2.mp4	5567	455.5	455.5	212.9	9783	587	507.5	86.5	564.5	145.5	536
Dog07	16000	fisbee_start_right_freeze2.mp4	5292	472.6	472.6	210.6	9861	591	552.5	96.5	609.5	155.5	581
Dog07	16000	fisbee_start_right_freeze2.mp4	5029	589.6	589.6	217.1	9927	595	596.5	113.5	653.5	172.5	625
Dog07	16000	fisbee_start_right_freeze2.mp4	4836	686.4	686.4	245.5	9990	599	645.5	150.5	702.5	209.5	674
Dog07	16000	fisbee_start_right_freeze2.mp4	4747	700.9	700.9	247.1	10059	603	690.5	200.5	747.5	259.5	719
Dog07	16000	fisbee_start_right_freeze2.mp4	4731	705.5	705.5	250.9	10083	605	713.5	232.5	770.5	291.5	742
Dog07	16000	fisbee_start_right_freeze2.mp4	4725	705.9	705.9	253.3	10101	606	725.5	246.5	782.5	305.5	754
Dog07	16000	fisbee_start_right_freeze2.mp4	4696	768.3	768.3	285.3	10167	610	750.5	309.5	807.5	368.5	779
Dog07	16000	fisbee_start_right_freeze2.mp4	4646	838.4	838.4	339.7	10254	615	761.5	348.5	818.5	407.5	790
Dog07	16000	fisbee_start_right_freeze2.mp4	4580	846.2	846.2	345.3	10359	621	772.5	379.5	829.5	438.5	801
Dog07	16000	fisbee_start_right_freeze2.mp4	4553	848.3	848.3	345.5	10425	625	772.5	391.5	829.5	450.5	801
Dog07	16000	fisbee_start_right_freeze2.mp4	4547	850	850	345.6	10530	631	784.5	413.5	841.5	472.5	813
Dog07	16000	fisbee_start_right_freeze2.mp4	4573	849.9	849.9	346	10578	634	798.5	422.5	855.5	481.5	827
Dog07	16000	fisbee_start_right_freeze2.mp4	4579	850.5	850.5	345.6	10623	637	822.5	430.5	879.5	489.5	851
Dog07	16000	fisbee_start_right_freeze2.mp4	4626	850.5	850.5	345.4	10674	640	844.5	427.5	901.5	486.5	873
Dog07	16000	fisbee_start_right_freeze2.mp4	4732	850.5	850.5	343.5	10737	644	857.5	419.5	914.5	478.5	886
Dog07	16000	fisbee_start_right_freeze2.mp4	4866	848.7	848.7	341.6	10803	648	848.5	413.5	905.5	472.5	877
Dog07	16000	fisbee_start_right_freeze2.mp4	5053	847.1	847.1	341.9	10890	653	790.5	393.5	847.5	452.5	819
Dog07	16000	fisbee_start_right_freeze2.mp4	5153	846	846	343.5	10947	656	741.5	358.5	798.5	417.5	770
Dog07	16000	fisbee_start_right_freeze2.mp4	5237	842.3	842.3	341.8	11013	660	675.5	310.5	732.5	369.5	704
Dog07	16000	fisbee_start_right_freeze2.mp4	5268	827.6	827.6	339	11064	663	625.5	282.5	682.5	341.5	654
Dog07	16000	fisbee_start_right_freeze2.mp4	5697	347.2	347.2	326.7	11127	667	558.5	253.5	615.5	312.5	587
Dog07	16000	fisbee_start_right_freeze2.mp4	5718	316	316	324	11196	671	492.5	241.5	549.5	300.5	521
Dog07	16000	fisbee_start_right_freeze2.mp4	5724	307	307	325	11259	675	425.5	241.5	482.5	300.5	454
Dog07	16000	fisbee_start_right_freeze2.mp4	5661	284.3	284.3	333.5	11334	680	339.5	257.5	396.5	316.5	368
Dog07	16000	fisbee_start_right_freeze2.mp4	5506	220.7	220.7	395.4	11409	684	271.5	285.5	328.5	344.5	300
Dog07	16000	fisbee_start_right_freeze2.mp4	5339	197.9	197.9	445.7	11460	687	218.5	314.5	275.5	373.5	247
Dog07	16000	fisbee_start_right_freeze2.mp4	5237	190.3	190.3	454.6	11523	691	165.5	360.5	222.5	419.5	194
Dog07	16000	fisbee_start_right_freeze2.mp4	5194	181.8	181.8	458.7	11562	693	163.5	374.5	220.5	433.5	192
Dog07	16000	fisbee_start_right_freeze2.mp4	5186	176.9	176.9	464.8	11607	696	164.5	398.5	221.5	457.5	193
Dog07	16000	fisbee_start_right_freeze2.mp4	5174	175.5	175.5	466.8	11655	699	152.5	416.5	209.5	475.5	181
Dog07	16000	fisbee_start_right_freeze2.mp4	5144	176.5	176.5	471	11742	704	139.5	425.5	196.5	484.5	168
Dog07	16000	fisbee_start_right_freeze2.mp4	5159	171.8	171.8	475.3	11799	707	131.5	447.5	188.5	506.5	160
Dog07	16000	fisbee_start_right_freeze2.mp4	5310	169.7	169.7	474.8	11913	714	112.5	457.5	169.5	516.5	141
Dog07	16000	fisbee_start_right_freeze2.mp4	5471	170.2	170.2	474.2	11964	717	92.5	455.5	149.5	514.5	121
Dog07	16000	fisbee_start_right_freeze2.mp4	5596	171.2	171.2	475	12027	721	78.5	444.5	135.5	503.5	107
Dog07	16000	fisbee_start_right_freeze2.mp4	5852	122.5	122.5	454.6	12111	726	74.5	442.5	131.5	501.5	103
Dog07	16000	fisbee_start_right_freeze2.mp4	6062	32.6	32.6	311.3	12201	732	88.5	448.5	145.5	507.5	117
Dog07	16000	fisbee_start_right_freeze2.mp4	6078	34.1	34.1	310	12210	732	91.5	453.5	148.5	512.5	120
Dog07	16000	fisbee_start_right_freeze2.mp4	6122	34.4	34.4	307.9	12252	735	117.5	449.5	174.5	508.5	146
Dog07	16000	fisbee_start_right_freeze2.mp4	6130	35.4	35.4	306.5	12300	738	162.5	425.5	219.5	484.5	191
Dog07	16000	fisbee_start_right_freeze2.mp4	6097	36.2	36.2	304.5	12351	741	207.5	381.5	264.5	440.5	236
Dog07	16000	fisbee_start_right_freeze2.mp4	5999	35.9	35.9	303	12417	745	262.5	315.5	319.5	374.5	291
Dog07	16000	fisbee_start_right_freeze2.mp4	5859	34.4	34.4	303.6	12486	749	320.5	261.5	377.5	320.5	349
Dog07	16000	fisbee_start_right_freeze2.mp4	5762	34.7	34.7	302.8	12546	752	365.5	232.5	422.5	291.5	394
Dog07	16000	fisbee_start_right_freeze2.mp4	5757	33.1	33.1	304.2	12561	753	379.5	220.5	436.5	279.5	408
Dog07	16000	fisbee_start_right_freeze2.mp4	5743	34.2	34.2	304.6	12615	756	424.5	194.5	481.5	253.5	453
Dog07	16000	fisbee_start_right_freeze2.mp4	5781	32.5	32.5	303	12666	759	483.5	176.5	540.5	235.5	512
Dog07	16000	fisbee_start_right_freeze2.mp4	5825	34.3	34.3	301.8	12693	761	497.5	172.5	554.5	231.5	526
Dog07	16000	fisbee_start_right_freeze2.mp4	5709	429	429	288.4	12759	765	557.5	166.5	614.5	225.5	586
Dog07	16000	fisbee_start_right_freeze2.mp4	5658	574.2	574.2	262.5	12831	769	618.5	176.5	675.5	235.5	647
Dog07	16000	fisbee_start_right_freeze2.mp4	5634	589.5	589.5	256.8	12894	773	675.5	202.5	732.5	261.5	704
Dog07	16000	fisbee_start_right_freeze2.mp4	5563	602.5	602.5	254.3	12945	776	720.5	227.5	777.5	286.5	749
Dog07	16000	fisbee_start_right_freeze2.mp4	5487	655.2	655.2	260.8	12963	777	734.5	236.5	791.5	295.5	763
Dog07	16000	fisbee_start_right_freeze2.mp4	5388	708.4	708.4	266.9	12975	778	746.5	244.5	803.5	303.5	775
Dog07	16000	fisbee_start_right_freeze2.mp4	5256	754.8	754.8	277.2	13011	780	734.5	264.5	791.5	323.5	763
Dog07	16000	fisbee_start_right_freeze2.mp4	5131	758.8	758.8	278.3	13053	783	736.5	290.5	793.5	349.5	765
Dog07	16000	fisbee_start_right_freeze2.mp4	4902	758.3	758.3	289.9	13140	788	740.5	314.5	797.5	373.5	769
Dog07	16000	fisbee_start_right_freeze2.mp4	4794	762.3	762.3	293.2	13209	792	747.5	332.5	804.5	391.5	776
Dog07	16000	fisbee_start_right_freeze2.mp4	4746	761.4	761.4	298.8	13257	795	754.5	351.5	811.5	410.5	783
Dog07	16000	fisbee_start_right_freeze2.mp4	4732	763.8	763.8	301.4	13320	799	770.5	381.5	827.5	440.5	799
Dog07	16000	fisbee_start_right_freeze2.mp4	4698	764.2	764.2	304.8	13398	803	799.5	402.5	856.5	461.5	828
Dog07	16000	fisbee_start_right_freeze2.mp4	4719	767.4	767.4	304.7	13455	807	829.5	421.5	886.5	480.5	858
Dog07	16000	fisbee_start_right_freeze2.mp4	4737	764.4	764.4	308.6	13527	811	851.5	423.5	908.5	482.5	880
Dog07	16000	fisbee_start_right_freeze2.mp4	4811	767	767	308.5	13626	817	829.5	409.5	886.5	468.5	858
Dog07	16000	fisbee_start_right_freeze2.mp4	4853	763.7	763.7	306	13680	820	783.5	378.5	840.5	437.5	812
Dog07	16000	fisbee_start_right_freeze2.mp4	4855	759.5	759.5	306.7	13719	823	739.5	328.5	796.5	387.5	768
Dog07	16000	fisbee_start_right_freeze2.mp4	4858	751.1	751.1	303.8	13791	827	680.5	262.5	737.5	321.5	709
Dog07	16000	fisbee_start_right_freeze2.mp4	5195	312.3	312.3	271.2	13857	831	620.5	210.5	677.5	269.5	649
Dog07	16000	fisbee_start_right_freeze2.mp4	5266	186.4	186.4	263	13872	832	607.5	201.5	664.5	260.5	636
Dog07	16000	fisbee_start_right_freeze2.mp4	5358	-25.7	-25.7	268.5	13926	835	562.5	170.5	619.5	229.5	591
Dog07	16000	fisbee_start_right_freeze2.mp4	5413	-32.3	-32.3	276.6	14007	840	486.5	140.5	543.5	199.5	515
Dog07	16000	fisbee_start_right_freeze2.mp4	5415	-32.7	-32.7	275.5	14016	840	471.5	137.5	528.5	196.5	500
Dog07	16000	fisbee_start_right_freeze2.mp4	5404	-34.3	-34.3	277	14091	845	411.5	131.5	468.5	190.5	440
Dog07	16000	fisbee_start_right_freeze2.mp4	5344	-36.2	-36.2	281.7	14142	848	364.5	134.5	421.5	193.5	393
Dog07	16000	fisbee_start_right_freeze2.mp4	5302	-36.8	-36.8	283.8	14172	850	333.5	142.5	390.5	201.5	362
Dog07	16000	fisbee_start_right_freeze2.mp4	5199	-42.9	-42.9	285.1	14244	854	271.5	164.5	328.5	223.5	300
Dog07	16000	fisbee_start_right_freeze2.mp4	5197	-44.8	-44.8	286.8	14250	855	256.5	171.5	313.5	230.5	285
Dog07	16000	fisbee_start_right_freeze2.mp4	5150	-46.3	-46.3	288.4	14301	858	213.5	203.5	270.5	262.5	242
Dog07	16000	fisbee_start_right_freeze2.mp4	5154	-49.3	-49.3	288.3	14352	861	166.5	235.5	223.5	294.5	195
Dog07	16000	fisbee_start_right_freeze2.mp4	5201	-53.6	-53.6	288.5	14394	863	172.5	250.5	229.5	309.5	201
Dog07	16000	fisbee_start_right_freeze2.mp4	5283	-52.6	-52.6	287.9	14442	866	175.5	275.5	232.5	334.5	204
Dog07	16000	fisbee_start_right_freeze2.mp4	5369	18.5	18.5	336.2	14493	869	182.5	305.5	239.5	364.5	211
Dog07	16000	fisbee_start_right_freeze2.mp4	5513	32.8	32.8	364.4	14568	874	182.5	355.5	239.5	414.5	211
Dog07	16000	fisbee_start_right_freeze2.mp4	5536	36.6	36.6	363.3	14628	877	179.5	385.5	236.5	444.5	208
Dog07	16000	fisbee_start_right_freeze2.mp4	5548	36.4	36.4	364.1	14679	880	164.5	409.5	221.5	468.5	193
Dog07	16000	fisbee_start_right_freeze2.mp4	5495	38.2	38.2	366.3	14739	884	137.5	433.5	194.5	492.5	166
Dog07	16000	fisbee_start_right_freeze2.mp4	5413	38.4	38.4	364.7	14793	887	112.5	442.5	169.5	501.5	141
Dog07	16000	fisbee_start_right_freeze2.mp4	5333	40.1	40.1	366.8	14832	889	91.5	442.5	148.5	501.5	120
Dog07	16000	fisbee_start_right_freeze2.mp4	5198	39	39	369	14904	894	76.5	437.5	133.5	496.5	105
Dog07	16000	fisbee_start_right_freeze2.mp4	5122	37	37	369.4	15030	901	85.5	435.5	142.5	494.5	114
Dog07	16000	fisbee_start_right_freeze2.mp4	5144	35.3	35.3	370.8	15066	903	95.5	437.5	152.5	496.5	124
Dog07	16000	fisbee_start_right_freeze2.mp4	5209	35.8	35.8	371.2	15123	907	122.5	433.5	179.5	492.5	151
Dog07	16000	fisbee_start_right_freeze2.mp4	5276	36.8	36.8	371.3	15168	910	167.5	406.5	224.5	465.5	196
Dog07	16000	fisbee_start_right_freeze2.mp4	5336	37.4	37.4	371.2	15225	913	212.5	358.5	269.5	417.5	241
Dog07	16000	fisbee_start_right_freeze2.mp4	5367	35.7	35.7	367.7	15249	914	238.5	329.5	295.5	388.5	267
Dog07	16000	fisbee_start_right_freeze2.mp4	5429	38	38	369.4	15282	916	265.5	302.5	322.5	361.5	294
Dog07	16000	fisbee_start_right_freeze2.mp4	5482	41.5	41.5	365.8	15336	920	305.5	264.5	362.5	323.5	334
Dog07	16000	fisbee_start_right_freeze2.mp4	5496	40	40	365.3	15393	923	347.5	237.5	404.5	296.5	376
Dog07	16000	fisbee_start_right_freeze2.mp4	5497	41.2	41.2	366.8	15402	924	362.5	227.5	419.5	286.5	391
Dog07	16000	fisbee_start_right_freeze2.mp4	5497	40.7	40.7	364.3	15459	927	404.5	209.5	461.5	268.5	433
Dog07	16000	fisbee_start_right_freeze2.mp4	5502	39.3	39.3	363.9	15510	930	444.5	196.5	501.5	255.5	473
Dog07	16000	fisbee_start_right_freeze2.mp4	5528	38.4	38.4	360.7	15564	933	488.5	192.5	545.5	251.5	517
Dog07	16000	fisbee_start_right_freeze2.mp4	5458	240.9	240.9	336.9	15633	938	556.5	201.5	613.5	260.5	585
Dog07	16000	fisbee_start_right_freeze2.mp4	5315	409.4	409.4	334.6	15696	941	599.5	214.5	656.5	273.5	628
Dog07	16000	fisbee_start_right_freeze2.mp4	5250	454.5	454.5	333.4	15753	945	655.5	246.5	712.5	305.5	684
Dog07	16000	fisbee_start_right_freeze2.mp4	5025	663.4	663.4	360.5	15807	948	698.5	276.5	755.5	335.5	727
Dog07	16000	fisbee_start_right_freeze2.mp4	4988	669.2	669.2	358.6	15834	950	721.5	304.5	778.5	363.5	750
Dog07	16000	fisbee_start_right_freeze2.mp4	4947	674.5	674.5	361.4	15858	951	728.5	319.5	785.5	378.5	757
Dog07	16000	fisbee_start_right_freeze2.mp4	4757	687.5	687.5	363.8	15921	955	746.5	367.5	803.5	426.5	775
Dog07	16000	fisbee_start_right_freeze2.mp4	4623	691.4	691.4	371.3	15968	958	765.5	393.5	822.5	452.5	794
Dog07	16000	fisbee_start_right_freeze2.mp4	4604	692	692	370.8	15975	958	764.5	391.5	821.5	450.5	793
Dog08	16000	fisbee_start_right_freeze2.mp4	8580	481.9	481.9	451.6	0	1	808	382	865	441	836.5
Dog08	16000	fisbee_start_right_freeze2.mp4	7650	473.3	473.3	476.3	183	11	800.5	384.5	857.5	443.5	829
Dog08	16000	fisbee_start_right_freeze2.mp4	7364	468.8	468.8	479.6	247	15	807.5	395.5	864.5	454.5	836
Dog08	16000	fisbee_start_right_freeze2.mp4	6895	466	466	489.9	326	20	820.5	407.5	877.5	466.5	849
Dog08	16000	fisbee_start_right_freeze2.mp4	6280	458	458	505.3	418	26	837.5	414.5	894.5	473.5	866
Dog08	16000	fisbee_start_right_freeze2.mp4	5675	444.1	444.1	524.3	541	33	855.5	417.5	912.5	476.5	884
Dog08	16000	fisbee_start_right_freeze2.mp4	5298	432.8	432.8	539.8	683	41	856.5	418.5	913.5	477.5	885
Dog08	16000	fisbee_start_right_freeze2.mp4	5258	429.7	429.7	540.3	718	44	850.5	418.5	907.5	477.5	879
Dog08	16000	fisbee_start_right_freeze2.mp4	5240	424	424	541.4	802	49	811.5	396.5	868.5	455.5	840
Dog08	16000	fisbee_start_right_freeze2.mp4	5235	421.8	421.8	540.7	861	52	763.5	361.5	820.5	420.5	792
Dog08	16000	fisbee_start_right_freeze2.mp4	5288	418.9	418.9	540.9	932	56	689.5	295.5	746.5	354.5	718
Dog08	16000	fisbee_start_right_freeze2.mp4	5304	418.7	418.7	542.3	954	58	672.5	283.5	729.5	342.5	701
Dog08	16000	fisbee_start_right_freeze2.mp4	5368	416.5	416.5	542.8	1015	61	624.5	251.5	681.5	310.5	653
Dog08	16000	fisbee_start_right_freeze2.mp4	5412	413	413	537.8	1091	66	548.5	220.5	605.5	279.5	577
Dog08	16000	fisbee_start_right_freeze2.mp4	5441	410.7	410.7	538	1144	69	503.5	211.5	560.5	270.5	532
Dog08	16000	fisbee_start_right_freeze2.mp4	5457	408.6	408.6	538.2	1161	70	488.5	208.5	545.5	267.5	517
Dog08	16000	fisbee_start_right_freeze2.mp4	5473	397.4	397.4	516.8	1186	72	455.5	208.5	512.5	267.5	484
Dog08	16000	fisbee_start_right_freeze2.mp4	5536	309.3	309.3	443.7	1256	76	395.5	217.5	452.5	276.5	424
Dog08	16000	fisbee_start_right_freeze2.mp4	5542	307.1	307.1	442.3	1269	77	379.5	220.5	436.5	279.5	408
Dog08	16000	fisbee_start_right_freeze2.mp4	5552	300.3	300.3	440.3	1309	79	347.5	234.5	404.5	293.5	376
Dog08	16000	fisbee_start_right_freeze2.mp4	5551	291.9	291.9	436.4	1356	82	300.5	256.5	357.5	315.5	329
Dog08	16000	fisbee_start_right_freeze2.mp4	5552	287.7	287.7	436.6	1377	83	285.5	265.5	342.5	324.5	314
Dog08	16000	fisbee_start_right_freeze2.mp4	5524	282.6	282.6	437.2	1408	85	255.5	285.5	312.5	344.5	284
Dog08	16000	fisbee_start_right_freeze2.mp4	5469	278.8	278.8	439.2	1443	87	222.5	309.5	279.5	368.5	251
Dog08	16000	fisbee_start_right_freeze2.mp4	5433	225.6	225.6	443.3	1467	89	200.5	337.5	257.5	396.5	229
Dog08	16000	fisbee_start_right_freeze2.mp4	5430	159.8	159.8	466.1	1489	90	191.5	348.5	248.5	407.5	220
Dog08	16000	fisbee_start_right_freeze2.mp4	5267	126.3	126.3	486.6	1545	93	178.5	364.5	235.5	423.5	207
Dog08	16000	fisbee_start_right_freeze2.mp4	5176	119.9	119.9	494.8	1577	95	170.5	364.5	227.5	423.5	199
Dog08	16000	fisbee_start_right_freeze2.mp4	5034	112.8	112.8	501.2	1632	98	159.5	384.5	216.5	443.5	188
Dog08	16000	fisbee_start_right_freeze2.mp4	4938	108.6	108.6	507.4	1686	102	161.5	386.5	218.5	445.5	190
Dog08	16000	fisbee_start_right_freeze2.mp4	4805	102.2	102.2	510.1	1805	109	165.5	389.5	222.5	448.5	194
Dog08	16000	fisbee_start_right_freeze2.mp4	4795	99.7	99.7	512.7	1922	116	176.5	388.5	233.5	447.5	205
Dog08	16000	fisbee_start_right_freeze2.mp4	4866	98.4	98.4	512.5	2022	122	177.5	384.5	234.5	443.5	206
Dog08	16000	fisbee_start_right_freeze2.mp4	5137	104.8	104.8	508.9	2185	132	181.5	382.5	238.5	441.5	210
Dog08	16000	fisbee_start_right_freeze2.mp4	5376	108.4	108.4	501.2	2302	139	186.5	376.5	243.5	435.5	215
Dog08	16000	fisbee_start_right_freeze2.mp4	5790	117.4	117.4	485.8	2737	165	183.5	390.5	240.5	449.5	212
Dog08	16000	fisbee_start_right_freeze2.mp4	5811	119.1	119.1	484.2	2815	169	176.5	402.5	233.5	461.5	205
Dog08	16000	fisbee_start_right_freeze2.mp4	5864	120.9	120.9	479.4	2908	175	152.5	422.5	209.5	481.5	181
Dog08	16000	fisbee_start_right_freeze2.mp4	5880	121.6	121.6	475.4	2977	179	143.5	421.5	200.5	480.5	172
Dog08	16000	fisbee_start_right_freeze2.mp4	5918	122.9	122.9	474.1	3052	184	128.5	423.5	185.5	482.5	157
Dog08	16000	fisbee_start_right_freeze2.mp4	5976	125.5	125.5	473.7	3169	191	120.5	427.5	177.5	486.5	149
Dog08	16000	fisbee_start_right_freeze2.mp4	5997	127.7	127.7	476.4	3292	198	113.5	427.5	170.5	486.5	142
Dog08	16000	fisbee_start_right_freeze2.mp4	5960	127	127	476.3	3367	203	130.5	419.5	187.5	478.5	159
Dog08	16000	fisbee_start_right_freeze2.mp4	5929	128.3	128.3	476.4	3433	206	178.5	394.5	235.5	453.5	207
Dog08	16000	fisbee_start_right_freeze2.mp4	5919	128.5	128.5	474.6	3511	211	239.5	334.5	296.5	393.5	268
Dog08	16000	fisbee_start_right_freeze2.mp4	5921	128.2	128.2	473.2	3528	212	253.5	320.5	310.5	379.5	282
Dog08	16000	fisbee_start_right_freeze2.mp4	5919	128.3	128.3	470.2	3556	214	281.5	290.5	338.5	349.5	310
Dog08	16000	fisbee_start_right_freeze2.mp4	5951	129.7	129.7	468.6	3616	217	335.5	246.5	392.5	305.5	364
Dog08	16000	fisbee_start_right_freeze2.mp4	5958	130.5	130.5	466.3	3628	218	337.5	246.5	394.5	305.5	366
Dog08	16000	fisbee_start_right_freeze2.mp4	5889	248.6	248.6	408.9	3673	221	381.5	220.5	438.5	279.5	410
Dog08	16000	fisbee_start_right_freeze2.mp4	5853	298.4	298.4	377.9	3760	226	448.5	192.5	505.5	251.5	477
Dog08	16000	fisbee_start_right_freeze2.mp4	5854	298.7	298.7	377.1	3763	226	450.5	190.5	507.5	249.5	479
Dog08	16000	fisbee_start_right_freeze2.mp4	5852	305.7	305.7	369	3820	230	507.5	183.5	564.5	242.5	536
Dog08	16000	fisbee_start_right_freeze2.mp4	5516	509.6	509.6	345.2	3913	235	578.5	191.5	635.5	250.5	607
Dog08	16000	fisbee_start_right_freeze2.mp4	5218	520.1	520.1	335.8	3979	239	634.5	214.5	691.5	273.5	663
Dog08	16000	fisbee_start_right_freeze2.mp4	5141	519.9	519.9	336.2	3994	240	646.5	222.5	703.5	281.5	675
Dog08	16000	fisbee_start_right_freeze2.mp4	4953	525	525	336.4	4036	243	691.5	250.5	748.5	309.5	720
Dog08	16000	fisbee_start_right_freeze2.mp4	4851	525.8	525.8	337.6	4065	244	704.5	262.5	761.5	321.5	733
Dog08	16000	fisbee_start_right_freeze2.mp4	4808	525.4	525.4	338	4081	245	722.5	274.5	779.5	333.5	751
Dog08	16000	fisbee_start_right_freeze2.mp4	4627	523.8	523.8	340.4	4141	249	737.5	328.5	794.5	387.5	766
Dog08	16000	fisbee_start_right_freeze2.mp4	4543	523	523	345.8	4191	252	753.5	360.5	810.5	419.5	782
Dog08	16000	fisbee_start_right_freeze2.mp4	4505	522.7	522.7	346.9	4206	253	759.5	369.5	816.5	428.5	788
Dog08	16000	fisbee_start_right_freeze2.mp4	4376	519.1	519.1	351.6	4299	258	806.5	417.5	863.5	476.5	835
Dog08	16000	fisbee_start_right_freeze2.mp4	4382	517.2	517.2	355.7	4398	264	834.5	428.5	891.5	487.5	863
Dog08	16000	fisbee_start_right_freeze2.mp4	4439	518.7	518.7	354.4	4461	268	857.5	429.5	914.5	488.5	886
Dog08	16000	fisbee_start_right_freeze2.mp4	4600	519	519	352.9	4548	273	862.5	414.5	919.5	473.5	891
Dog08	16000	fisbee_start_right_freeze2.mp4	4701	519.3	519.3	350.7	4602	277	842.5	412.5	899.5	471.5	871
Dog08	16000	fisbee_start_right_freeze2.mp4	4805	520.7	520.7	350.4	4662	280	807.5	399.5	864.5	458.5	836
Dog08	16000	fisbee_start_right_freeze2.mp4	4874	521.3	521.3	350.2	4704	283	757.5	364.5	814.5	423.5	786
Dog08	16000	fisbee_start_right_freeze2.mp4	4979	522.4	522.4	349.6	4773	287	695.5	304.5	752.5	363.5	724
Dog08	16000	fisbee_start_right_freeze2.mp4	5001	521.9	521.9	346.4	4800	289	664.5	276.5	721.5	335.5	693
Dog08	16000	fisbee_start_right_freeze2.mp4	5043	523.7	523.7	346.6	4836	291	633.5	251.5	690.5	310.5	662
Dog08	16000	fisbee_start_right_freeze2.mp4	5089	525.7	525.7	345.5	4893	294	585.5	224.5	642.5	283.5	614
Dog08	16000	fisbee_start_right_freeze2.mp4	5148	525.9	525.9	342.2	4959	298	525.5	198.5	582.5	257.5	554
Dog08	16000	fisbee_start_right_freeze2.mp4	5193	525.3	525.3	338.9	5013	301	476.5	187.5	533.5	246.5	505
Dog08	16000	fisbee_start_right_freeze2.mp4	5233	521.1	521.1	337.8	5061	304	428.5	183.5	485.5	242.5	457
Dog08	16000	fisbee_start_right_freeze2.mp4	5364	394.1	394.1	333.6	5088	306	396.5	184.5	453.5	243.5	425
Dog08	16000	fisbee_start_right_freeze2.mp4	5532	222.4	222.4	332.9	5130	308	364.5	187.5	421.5	246.5	393
Dog08	16000	fisbee_start_right_freeze2.mp4	5533	207.1	207.1	330.7	5196	312	301.5	210.5	358.5	269.5	330
Dog08	16000	fisbee_start_right_freeze2.mp4	5533	206.4	206.4	331.4	5205	313	283.5	215.5	340.5	274.5	312
Dog08	16000	fisbee_start_right_freeze2.mp4	5534	203	203	331.2	5247	315	251.5	232.5	308.5	291.5	280
Dog08	16000	fisbee_start_right_freeze2.mp4	5526	202.4	202.4	332.9	5270	317	220.5	254.5	277.5	313.5	249
Dog08	16000	fisbee_start_right_freeze2.mp4	5533	200.5	200.5	331.8	5283	317	202.5	265.5	259.5	324.5	231
Dog08	16000	fisbee_start_right_freeze2.mp4	5515	198.7	198.7	331.8	5324	320	176.5	287.5	233.5	346.5	205
Dog08	16000	fisbee_start_right_freeze2.mp4	5547	119.6	119.6	433	5369	323	178.5	325.5	235.5	384.5	207
Dog08	16000	fisbee_start_right_freeze2.mp4	5525	112.3	112.3	447.4	5378	323	174.5	322.5	231.5	381.5	203
Dog08	16000	fisbee_start_right_freeze2.mp4	5439	103.7	103.7	464.7	5423	326	179.5	345.5	236.5	404.5	208
Dog08	16000	fisbee_start_right_freeze2.mp4	5302	99.8	99.8	474.3	5481	329	177.5	369.5	234.5	428.5	206
Dog08	16000	fisbee_start_right_freeze2.mp4	5259	99.1	99.1	477.3	5498	330	178.5	369.5	235.5	428.5	207
Dog08	16000	fisbee_start_right_freeze2.mp4	5139	96.4	96.4	479.4	5558	334	173.5	381.5	230.5	440.5	202
Dog08	16000	fisbee_start_right_freeze2.mp4	4984	91.7	91.7	484.4	5663	340	179.5	379.5	236.5	438.5	208
Dog08	16000	fisbee_start_right_freeze2.mp4	4850	88	88	488.5	5762	346	183.5	373.5	240.5	432.5	212
Dog08	16000	fisbee_start_right_freeze2.mp4	4789	83.2	83.2	494.2	5948	357	181.5	386.5	238.5	445.5	210
Dog08	16000	fisbee_start_right_freeze2.mp4	4840	83.5	83.5	490	6008	361	169.5	400.5	226.5	459.5	198
Dog08	16000	fisbee_start_right_freeze2.mp4	4962	83.7	83.7	485.6	6095	366	155.5	411.5	212.5	470.5	184
Dog08	16000	fisbee_start_right_freeze2.mp4	5084	84.8	84.8	483.8	6167	371	132.5	423.5	189.5	482.5	161
Dog08	16000	fisbee_start_right_freeze2.mp4	5277	89.5	89.5	474.6	6284	378	118.5	429.5	175.5	488.5	147
Dog08	16000	fisbee_start_right_freeze2.mp4	5387	92.3	92.3	472.2	6374	383	121.5	428.5	178.5	487.5	150
Dog08	16000	fisbee_start_right_freeze2.mp4	5429	93.8	93.8	471	6428	386	142.5	421.5	199.5	480.5	171
Dog08	16000	fisbee_start_right_freeze2.mp4	5441	95.2	95.2	470.1	6473	389	180.5	393.5	237.5	452.5	209
Dog08	16000	fisbee_start_right_freeze2.mp4	5465	94.3	94.3	470.7	6533	392	231.5	327.5	288.5	386.5	260
Dog08	16000	fisbee_start_right_freeze2.mp4	5491	95.8	95.8	466.7	6593	395	269.5	278.5	326.5	337.5	298
Dog08	16000	fisbee_start_right_freeze2.mp4	5550	96.8	96.8	465.1	6668	400	329.5	213.5	386.5	272.5	358
Dog08	16000	fisbee_start_right_freeze2.mp4	5592	96.1	96.1	460.7	6743	404	379.5	175.5	436.5	234.5	408
Dog08	16000	fisbee_start_right_freeze2.mp4	5561	193.8	193.8	452.5	6800	408	428.5	148.5	485.5	207.5	457
Dog08	16000	fisbee_start_right_freeze2.mp4	5335	366.5	366.5	367.7	6893	413	491.5	135.5	548.5	194.5	520
Dog08	16000	fisbee_start_right_freeze2.mp4	5305	373.9	373.9	364.5	6971	418	554.5	146.5	611.5	205.5	583
Dog08	16000	fisbee_start_right_freeze2.mp4	5298	374.2	374.2	362.2	6977	418	554.5	145.5	611.5	204.5	583
Dog08	16000	fisbee_start_right_freeze2.mp4	5219	383.7	383.7	362.1	7061	423	616.5	171.5	673.5	230.5	645
Dog08	16000	fisbee_start_right_freeze2.mp4	5154	384.7	384.7	363.4	7088	425	641.5	190.5	698.5	249.5	670
Dog08	16000	fisbee_start_right_freeze2.mp4	5006	387.2	387.2	364.1	7133	427	676.5	223.5	733.5	282.5	705
Dog08	16000	fisbee_start_right_freeze2.mp4	4788	387.5	387.5	365.2	7208	432	728.5	276.5	785.5	335.5	757
Dog08	16000	fisbee_start_right_freeze2.mp4	4700	388	388	366.4	7265	435	745.5	322.5	802.5	381.5	774
Dog08	16000	fisbee_start_right_freeze2.mp4	4667	387.9	387.9	367.1	7304	438	758.5	360.5	815.5	419.5	787
Dog08	16000	fisbee_start_right_freeze2.mp4	4653	387.8	387.8	366.9	7352	441	771.5	388.5	828.5	447.5	800
Dog08	16000	fisbee_start_right_freeze2.mp4	4633	386.6	386.6	368.3	7409	444	792.5	411.5	849.5	470.5	821
Dog08	16000	fisbee_start_right_freeze2.mp4	4646	386.6	386.6	367.7	7478	448	825.5	432.5	882.5	491.5	854
Dog08	16000	fisbee_start_right_freeze2.mp4	4661	386.9	386.9	367.7	7523	451	844.5	434.5	901.5	493.5	873
Dog08	16000	fisbee_start_right_freeze2.mp4	4726	386.9	386.9	367.4	7601	456	865.5	432.5	922.5	491.5	894
Dog08	16000	fisbee_start_right_freeze2.mp4	4825	391.4	391.4	368.3	7697	461	845.5	405.5	902.5	464.5	874
Dog08	16000	fisbee_start_right_freeze2.mp4	4843	391.7	391.7	367.6	7728	463	850.5	421.5	907.5	480.5	879
Dog08	16000	fisbee_start_right_freeze2.mp4	4910	393.4	393.4	369.5	7785	467	797.5	402.5	854.5	461.5	826
Dog08	16000	fisbee_start_right_freeze2.mp4	4955	392.2	392.2	370.4	7851	471	729.5	347.5	786.5	406.5	758
Dog08	16000	fisbee_start_right_freeze2.mp4	5000	391	391	370.7	7926	475	665.5	299.5	722.5	358.5	694
Dog08	16000	fisbee_start_right_freeze2.mp4	5033	392.8	392.8	370	8007	480	582.5	255.5	639.5	314.5	611
Dog08	16000	fisbee_start_right_freeze2.mp4	5048	391.3	391.3	369.7	8076	484	517.5	230.5	574.5	289.5	546
Dog08	16000	fisbee_start_right_freeze2.mp4	5033	387.7	387.7	368.7	8142	488	465.5	223.5	522.5	282.5	494
Dog08	16000	fisbee_start_right_freeze2.mp4	5007	381.2	381.2	370.1	8223	493	381.5	226.5	438.5	285.5	410
Dog08	16000	fisbee_start_right_freeze2.mp4	4973	380	380	369.9	8252	495	349.5	232.5	406.5	291.5	378
Dog08	16000	fisbee_start_right_freeze2.mp4	4981	364.3	364.3	368	8295	497	315.5	243.5	372.5	302.5	344
Dog08	16000	fisbee_start_right_freeze2.mp4	5117	140	140	407.7	8342	500	263.5	263.5	320.5	322.5	292
Dog08	16000	fisbee_start_right_freeze2.mp4	5109	101.6	101.6	416.2	8361	501	248.5	272.5	305.5	331.5	277
Dog08	16000	fisbee_start_right_freeze2.mp4	5102	96.9	96.9	421.2	8403	504	199.5	306.5	256.5	365.5	228
Dog08	16000	fisbee_start_right_freeze2.mp4	5077	92.9	92.9	427.2	8475	508	178.5	334.5	235.5	393.5	207
Dog08	16000	fisbee_start_right_freeze2.mp4	4978	89.2	89.2	432.7	8592	515	164.5	374.5	221.5	433.5	193
Dog08	16000	fisbee_start_right_freeze2.mp4	4835	86.1	86.1	436	8673	520	164.5	395.5	221.5	454.5	193
Dog08	16000	fisbee_start_right_freeze2.mp4	4688	86	86	439.4	8784	527	157.5	419.5	214.5	478.5	186
Dog08	16000	fisbee_start_right_freeze2.mp4	4613	84.6	84.6	439.8	8874	532	132.5	434.5	189.5	493.5	161
Dog08	16000	fisbee_start_right_freeze2.mp4	4595	81.5	81.5	439.3	8967	538	101.5	441.5	158.5	500.5	130
Dog08	16000	fisbee_start_right_freeze2.mp4	4641	82.4	82.4	438.4	9081	544	97.5	437.5	154.5	496.5	126
Dog08	16000	fisbee_start_right_freeze2.mp4	4724	83	83	435.2	9180	550	102.5	439.5	159.5	498.5	131
Dog08	16000	fisbee_start_right_freeze2.mp4	4832	85.1	85.1	432.5	9267	555	144.5	430.5	201.5	489.5	173
Dog08	16000	fisbee_start_right_freeze2.mp4	4895	87.9	87.9	432.1	9315	557	178.5	406.5	235.5	465.5	207
Dog08	16000	fisbee_start_right_freeze2.mp4	4961	90	90	430.9	9366	560	226.5	332.5	283.5	391.5	255
Dog08	16000	fisbee_start_right_freeze2.mp4	5065	91.1	91.1	431	9426	564	258.5	276.5	315.5	335.5	287
Dog08	16000	fisbee_start_right_freeze2.mp4	5118	92	92	429.5	9474	567	291.5	225.5	348.5	284.5	320
Dog08	16000	fisbee_start_right_freeze2.mp4	5195	91.9	91.9	424.9	9546	571	336.5	174.5	393.5	233.5	365
Dog08	16000	fisbee_start_right_freeze2.mp4	5208	91.9	91.9	424.2	9593	574	367.5	141.5	424.5	200.5	396
Dog08	16000	fisbee_start_right_freeze2.mp4	5214	93.5	93.5	424.9	9609	575	379.5	134.5	436.5	193.5	408
Dog08	16000	fisbee_start_right_freeze2.mp4	5214	150.2	150.2	415.3	9681	579	425.5	110.5	482.5	169.5	454
Dog08	16000	fisbee_start_right_freeze2.mp4	5072	315.1	315.1	351.3	9729	582	460.5	92.5	517.5	151.5	489
Dog08	16000	fisbee_start_right_freeze2.mp4	5059	343.9	343.9	326.7	9783	585	507.5	86.5	564.5	145.5	536
Dog08	16000	fisbee_start_right_freeze2.mp4	5070	351.3	351.3	316.9	9861	590	552.5	96.5	609.5	155.5	581
Dog08	16000	fisbee_start_right_freeze2.mp4	5057	358	358	310	9927	594	596.5	113.5	653.5	172.5	625
Dog08	16000	fisbee_start_right_freeze2.mp4	4896	387.5	387.5	313.9	9990	598	645.5	150.5	702.5	209.5	674
Dog08	16000	fisbee_start_right_freeze2.mp4	4564	572	572	311	10059	602	690.5	200.5	747.5	259.5	719
Dog08	16000	fisbee_start_right_freeze2.mp4	4504	576.8	576.8	310.9	10083	603	713.5	232.5	770.5	291.5	742
Dog08	16000	fisbee_start_right_freeze2.mp4	4478	578.1	578.1	309.8	10101	605	725.5	246.5	782.5	305.5	754
[truncated: 894 more rows]

## Sheet: Exp1_anticipation data
Subject	Condition	Throw_number	latency
Dog01	frozen	2	344
Dog01	frozen	5	66
Dog01	frozen	7	269
Dog01	frozen	10	-20
Dog01	move	4	94
Dog01	move	6	82
Dog01	move	9	-1
Dog02	frozen	2	451
Dog02	frozen	7	-650
Dog02	frozen	10	-451
Dog02	move	3	-650
Dog02	move	6	394
Dog02	move	9	-650
Dog03	frozen	5	-31
Dog03	move	3	27
Dog03	move	6	-504
Dog03	move	9	-23
Dog04	frozen	2	-650
Dog04	move	3	188
Dog04	move	4	522
Dog04	move	8	-650
Dog04	move	9	-650
Dog05	frozen	2	366
Dog05	frozen	5	-238
Dog05	frozen	7	-125
Dog05	move	3	-259
Dog05	move	4	485
Dog05	move	9	-237
Dog06	frozen	2	-102
Dog06	frozen	5	42
Dog06	frozen	7	46
Dog06	frozen	10	-75
Dog06	move	3	60
Dog06	move	4	-9
Dog06	move	6	-167
Dog06	move	8	-20
Dog06	move	9	-6
Dog07	frozen	2	54
Dog07	frozen	5	-94
Dog07	frozen	7	-45
Dog07	move	3	9
Dog07	move	4	57
Dog07	move	6	69
Dog07	move	9	-459
Dog08	frozen	5	-61
Dog08	frozen	7	61
Dog08	move	3	-149
Dog08	move	9	-68
Dog09	move	3	378
Dog10	frozen	2	42
Dog10	frozen	10	-177
Dog10	move	4	-284
Dog10	move	6	6
Dog10	move	8	68
Dog11	frozen	2	-91
Dog11	frozen	7	49
Dog11	frozen	10	160
Dog11	move	4	-21
Dog11	move	6	-76
Dog11	move	8	10

## Sheet: Exp2_horizontal eye movements
Subject	RIGHT_GAZE_X	RIGHT_GAZE_X_corrected	RIGHT_GAZE_Y	RIGHT_PUPIL_SIZE	VIDEO_FRAME_INDEX	video_duration	video_file	time	frisbee_x_left	frisbee_y_low	frisbee_x_right	frisbee_y_up	frisbee_x_average
Dog01	540.1	483.9	366.1	7327	1	24000	frisbee_reverse_r.mp4	0	815	387	870	441	842.5
Dog01	543.3	480.7	358	7287	6	24000	frisbee_reverse_r.mp4	84	800.5	377	855.5	431	828
Dog01	536.8	487.2	361.6	6699	12	24000	frisbee_reverse_r.mp4	184	801.5	387	856.5	441	829
Dog01	529.6	494.4	374.5	6108	18	24000	frisbee_reverse_r.mp4	284	811.5	401	866.5	455	839
Dog01	521.3	502.7	381.3	5668	22	24000	frisbee_reverse_r.mp4	351	826.5	412	881.5	466	854
Dog01	511.5	512.5	393.5	5286	26	24000	frisbee_reverse_r.mp4	417	840.5	415	895.5	469	868
Dog01	502.5	521.5	404.5	4998	30	24000	frisbee_reverse_r.mp4	489	850.5	422	905.5	476	878
Dog01	514.4	509.6	291.8	4773	39	24000	frisbee_reverse_r.mp4	640	861.5	425	916.5	479	889
Dog01	514.4	509.6	291.1	4807	43	24000	frisbee_reverse_r.mp4	703	859.5	424	914.5	478	887
Dog01	513.8	510.2	296.3	4843	44	24000	frisbee_reverse_r.mp4	728	856.5	424	911.5	478	884
Dog01	514.7	509.3	294.7	4882	47	24000	frisbee_reverse_r.mp4	777	841.5	416	896.5	470	869
Dog01	518	506	297.6	4879	49	24000	frisbee_reverse_r.mp4	810	823.5	407	878.5	461	851
Dog01	515.3	508.7	296.5	4881	51	24000	frisbee_reverse_r.mp4	833	796.5	390	851.5	444	824
Dog01	515.3	508.7	295.8	4891	52	24000	frisbee_reverse_r.mp4	851	782.5	376	837.5	430	810
Dog01	516.2	507.8	296.1	4887	52	24000	frisbee_reverse_r.mp4	862	780.5	376	835.5	430	808
Dog01	516.1	507.9	296	4875	53	24000	frisbee_reverse_r.mp4	867	764.5	363	819.5	417	792
Dog01	516.3	507.7	297.1	4880	54	24000	frisbee_reverse_r.mp4	884	747.5	351	802.5	405	775
Dog01	515.9	508.1	297.5	4862	54	24000	frisbee_reverse_r.mp4	888	749.5	354	804.5	408	777
Dog01	516.6	507.4	296.4	4862	55	24000	frisbee_reverse_r.mp4	901	728.5	332	783.5	386	756
Dog01	516.6	507.4	295	4826	56	24000	frisbee_reverse_r.mp4	925	717.5	318	772.5	372	745
Dog01	516.6	507.4	296.1	4825	57	24000	frisbee_reverse_r.mp4	934	701.5	311	756.5	365	729
Dog01	517.2	506.8	295.2	4797	58	24000	frisbee_reverse_r.mp4	951	686.5	298	741.5	352	714
Dog01	516.4	507.6	295.9	4801	59	24000	frisbee_reverse_r.mp4	967	670.5	283	725.5	337	698
Dog01	513.2	510.8	297.9	4782	60	24000	frisbee_reverse_r.mp4	984	651.5	274	706.5	328	679
Dog01	513.8	510.2	297.6	4765	61	24000	frisbee_reverse_r.mp4	1001	642.5	267	697.5	321	670
Dog01	512.9	511.1	295.8	4772	62	24000	frisbee_reverse_r.mp4	1017	627.5	258	682.5	312	655
Dog01	511.9	512.1	294.4	4770	63	24000	frisbee_reverse_r.mp4	1034	610.5	251	665.5	305	638
Dog01	511.8	512.2	297.3	4776	65	24000	frisbee_reverse_r.mp4	1067	581.5	235	636.5	289	609
Dog01	512.4	511.6	295.7	4783	66	24000	frisbee_reverse_r.mp4	1084	559.5	229	614.5	283	587
Dog01	512.6	511.4	297.3	4776	67	24000	frisbee_reverse_r.mp4	1101	549.5	222	604.5	276	577
Dog01	511.9	512.1	298.3	4794	69	24000	frisbee_reverse_r.mp4	1134	518.5	217	573.5	271	546
Dog01	513.8	510.2	300.3	4819	71	24000	frisbee_reverse_r.mp4	1167	490.5	214	545.5	268	518
Dog01	519.5	504.5	303.8	4842	73	24000	frisbee_reverse_r.mp4	1201	460.5	208	515.5	262	488
Dog01	518.5	505.5	301.5	4881	75	24000	frisbee_reverse_r.mp4	1234	427.5	210	482.5	264	455
Dog01	523.2	500.8	306	4905	76	24000	frisbee_reverse_r.mp4	1265	408.5	218	463.5	272	436
Dog01	530.3	493.7	310.9	4926	78	24000	frisbee_reverse_r.mp4	1284	378.5	224	433.5	278	406
Dog01	651.5	372.5	365.2	4884	80	24000	frisbee_reverse_r.mp4	1317	344.5	237	399.5	291	372
Dog01	673.6	350.4	362	4919	83	24000	frisbee_reverse_r.mp4	1367	302.5	261	357.5	315	330
Dog01	679.8	344.2	356.7	4928	86	24000	frisbee_reverse_r.mp4	1417	255.5	289	310.5	343	283
Dog01	684.9	339.1	356.4	4949	88	24000	frisbee_reverse_r.mp4	1451	222.5	312	277.5	366	250
Dog01	694.5	329.5	355.7	4948	91	24000	frisbee_reverse_r.mp4	1501	194.5	354	249.5	408	222
Dog01	700.4	323.6	365.5	4944	92	24000	frisbee_reverse_r.mp4	1531	186.5	361	241.5	415	214
Dog01	832.7	191.3	480.4	4788	96	24000	frisbee_reverse_r.mp4	1584	176.5	369	231.5	423	204
Dog01	835.1	188.9	479.7	4698	100	24000	frisbee_reverse_r.mp4	1651	163.5	383	218.5	437	191
Dog01	833.8	190.2	473.5	4553	107	24000	frisbee_reverse_r.mp4	1767	164.5	391	219.5	445	192
Dog01	833.3	190.7	466.9	4716	117	24000	frisbee_reverse_r.mp4	1934	172.5	391	227.5	445	200
Dog01	831.7	192.3	460.9	4841	126	24000	frisbee_reverse_r.mp4	2084	177.5	388	232.5	442	205
Dog01	833.6	190.4	456.7	4958	135	24000	frisbee_reverse_r.mp4	2234	183.5	384	238.5	438	211
Dog01	832.3	191.7	454.7	4972	143	24000	frisbee_reverse_r.mp4	2367	188.5	378	243.5	432	216
Dog01	639.2	384.8	434.5	5026	151	24000	frisbee_reverse_r.mp4	2501	186.5	378	241.5	432	214
Dog01	219.6	804.4	210.9	5330	163	24000	frisbee_reverse_r.mp4	2701	186.5	386	241.5	440	214
Dog01	194	830	185.3	5165	174	24000	frisbee_reverse_r.mp4	2884	163.5	418	218.5	472	191
Dog01	188.2	835.8	188.7	5138	180	24000	frisbee_reverse_r.mp4	2984	143.5	426	198.5	480	171
Dog01	176.5	847.5	194	4810	188	24000	frisbee_reverse_r.mp4	3117	126.5	428	181.5	482	154
Dog01	175.1	848.9	201.8	4776	201	24000	frisbee_reverse_r.mp4	3339	112.5	429	167.5	483	140
Dog01	175.3	848.7	201.6	4807	203	24000	frisbee_reverse_r.mp4	3367	123.5	428	178.5	482	151
Dog01	178.8	845.2	199	4950	210	24000	frisbee_reverse_r.mp4	3484	213.5	371	268.5	425	241
Dog01	177	847	199.3	4974	211	24000	frisbee_reverse_r.mp4	3501	224.5	351	279.5	405	252
Dog01	178.6	845.4	200.2	4986	212	24000	frisbee_reverse_r.mp4	3517	240.5	335	295.5	389	268
Dog01	182.8	841.2	199.1	5072	215	24000	frisbee_reverse_r.mp4	3567	281.5	295	336.5	349	309
Dog01	183.8	840.2	196.4	5097	216	24000	frisbee_reverse_r.mp4	3584	298.5	281	353.5	335	326
Dog01	184.8	839.2	194.6	5151	218	24000	frisbee_reverse_r.mp4	3617	321.5	260	376.5	314	349
Dog01	186.7	837.3	192.2	5237	221	24000	frisbee_reverse_r.mp4	3684	380.5	224	435.5	278	408
Dog01	188	836	188.1	5264	225	24000	frisbee_reverse_r.mp4	3751	436.5	195	491.5	249	464
Dog01	272.8	751.2	219.4	5267	228	24000	frisbee_reverse_r.mp4	3801	478.5	189	533.5	243	506
Dog01	463.1	560.9	290.1	5163	230	24000	frisbee_reverse_r.mp4	3834	507.5	189	562.5	243	535
Dog01	483.9	540.1	300	5135	231	24000	frisbee_reverse_r.mp4	3851	522.5	187	577.5	241	550
Dog01	485.7	538.3	296.3	5157	234	24000	frisbee_reverse_r.mp4	3901	567.5	189	622.5	243	595
Dog01	484.9	539.1	293.2	5164	237	24000	frisbee_reverse_r.mp4	3951	609.5	206	664.5	260	637
Dog01	484.6	539.4	289.4	5151	240	24000	frisbee_reverse_r.mp4	4001	649.5	226	704.5	280	677
Dog01	485.7	538.3	286.2	5142	242	24000	frisbee_reverse_r.mp4	4034	679.5	247	734.5	301	707
Dog01	483.6	540.4	286.2	5058	245	24000	frisbee_reverse_r.mp4	4084	723.5	276	778.5	330	751
Dog01	484	540	284.9	5039	245	24000	frisbee_reverse_r.mp4	4098	723.5	278	778.5	332	751
Dog01	484.1	539.9	285.1	5012	247	24000	frisbee_reverse_r.mp4	4117	733.5	304	788.5	358	761
Dog01	484.5	539.5	285.7	4970	248	24000	frisbee_reverse_r.mp4	4134	733.5	321	788.5	375	761
Dog01	484.9	539.1	285	4872	251	24000	frisbee_reverse_r.mp4	4184	750.5	355	805.5	409	778
Dog01	485.4	538.6	289.2	4754	257	24000	frisbee_reverse_r.mp4	4284	789.5	407	844.5	461	817
Dog01	483.2	540.8	292	4744	261	24000	frisbee_reverse_r.mp4	4351	820.5	428	875.5	482	848
Dog01	483.3	540.7	293	4746	261	24000	frisbee_reverse_r.mp4	4354	821.5	425	876.5	479	849
Dog01	481.7	542.3	294.7	4780	264	24000	frisbee_reverse_r.mp4	4401	837.5	431	892.5	485	865
Dog01	485.6	538.4	294.4	4884	268	24000	frisbee_reverse_r.mp4	4467	856.5	431	911.5	485	884
Dog01	487.1	536.9	294	4913	270	24000	frisbee_reverse_r.mp4	4501	863.5	425	918.5	479	891
Dog01	488.4	535.6	296.6	4971	272	24000	frisbee_reverse_r.mp4	4534	865.5	422	920.5	476	893
Dog01	487.5	536.5	294.8	5020	274	24000	frisbee_reverse_r.mp4	4567	862.5	418	917.5	472	890
Dog01	489.3	534.7	294.6	5029	275	24000	frisbee_reverse_r.mp4	4584	857.5	415	912.5	469	885
Dog01	489.9	534.1	295	5064	277	24000	frisbee_reverse_r.mp4	4617	844.5	415	899.5	469	872
Dog01	490.4	533.6	295.2	5124	280	24000	frisbee_reverse_r.mp4	4667	803.5	401	858.5	455	831
Dog01	493.6	530.4	292.2	5131	286	24000	frisbee_reverse_r.mp4	4767	711.5	320	766.5	374	739
Dog01	494.3	529.7	288.4	5156	290	24000	frisbee_reverse_r.mp4	4834	652.5	266	707.5	320	680
Dog01	495.2	528.8	288.2	5160	294	24000	frisbee_reverse_r.mp4	4901	588.5	227	643.5	281	616
Dog01	494.6	529.4	287.3	5163	295	24000	frisbee_reverse_r.mp4	4917	572.5	220	627.5	274	600
Dog01	497.5	526.5	284	5130	298	24000	frisbee_reverse_r.mp4	4967	523.5	202	578.5	256	551
Dog01	498	526	284	5114	302	24000	frisbee_reverse_r.mp4	5034	459.5	187	514.5	241	487
Dog01	500.2	523.8	284.4	5115	304	24000	frisbee_reverse_r.mp4	5078	428.5	184	483.5	238	456
Dog01	501.8	522.2	284.8	5126	305	24000	frisbee_reverse_r.mp4	5084	411.5	187	466.5	241	439
Dog01	506.1	517.9	281.7	5145	308	24000	frisbee_reverse_r.mp4	5134	364.5	194	419.5	248	392
Dog01	518.5	505.5	283.2	5164	311	24000	frisbee_reverse_r.mp4	5184	317.5	205	372.5	259	345
Dog01	707.3	316.7	317.7	4964	314	24000	frisbee_reverse_r.mp4	5234	266.5	226	321.5	280	294
Dog01	714	310	325.3	4949	317	24000	frisbee_reverse_r.mp4	5284	218.5	258	273.5	312	246
Dog01	714.3	309.7	320.7	4923	319	24000	frisbee_reverse_r.mp4	5317	190.5	278	245.5	332	218
Dog01	718.2	305.8	322	4934	321	24000	frisbee_reverse_r.mp4	5351	178.5	307	233.5	361	206
Dog01	720.2	303.8	320.3	4906	323	24000	frisbee_reverse_r.mp4	5384	176.5	324	231.5	378	204
Dog01	723	301	318.1	4870	325	24000	frisbee_reverse_r.mp4	5417	174.5	341	229.5	395	202
Dog01	724.3	299.7	321.3	4830	327	24000	frisbee_reverse_r.mp4	5451	176.5	354	231.5	408	204
Dog01	725.5	298.5	321.1	4793	330	24000	frisbee_reverse_r.mp4	5501	176.5	373	231.5	427	204
Dog01	727.8	296.2	320.5	4737	332	24000	frisbee_reverse_r.mp4	5534	174.5	378	229.5	432	202
Dog01	726.1	297.9	321.8	4648	335	24000	frisbee_reverse_r.mp4	5584	174.5	385	229.5	439	202
Dog01	724.8	299.2	322.8	4586	338	24000	frisbee_reverse_r.mp4	5634	178.5	385	233.5	439	206
Dog01	723.3	300.7	324.7	4525	342	24000	frisbee_reverse_r.mp4	5701	182.5	383	237.5	437	210
Dog01	721.4	302.6	326.6	4569	347	24000	frisbee_reverse_r.mp4	5784	183.5	378	238.5	432	211
Dog01	722.3	301.7	325.9	4588	353	24000	frisbee_reverse_r.mp4	5892	183.5	382	238.5	436	211
Dog01	723.2	300.8	328.3	4598	357	24000	frisbee_reverse_r.mp4	5958	179.5	391	234.5	445	207
Dog01	725.5	298.5	325.1	4583	362	24000	frisbee_reverse_r.mp4	6042	167.5	407	222.5	461	195
Dog01	726.5	297.5	326.3	4609	366	24000	frisbee_reverse_r.mp4	6114	152.5	415	207.5	469	180
Dog01	728.4	295.6	324.8	4648	371	24000	frisbee_reverse_r.mp4	6189	134.5	424	189.5	478	162
Dog01	728.7	295.3	321.4	4685	375	24000	frisbee_reverse_r.mp4	6264	122.5	429	177.5	483	150
Dog01	729	295	321.3	4638	381	24000	frisbee_reverse_r.mp4	6360	116.5	435	171.5	489	144
Dog01	729.3	294.7	319	4622	385	24000	frisbee_reverse_r.mp4	6426	130.5	427	185.5	481	158
Dog01	727.2	296.8	321.6	4636	389	24000	frisbee_reverse_r.mp4	6483	179.5	398	234.5	452	207
Dog01	725.5	298.5	323.2	4685	393	24000	frisbee_reverse_r.mp4	6552	233.5	331	288.5	385	261
Dog01	728.1	295.9	318.5	4753	398	24000	frisbee_reverse_r.mp4	6639	295.5	251	350.5	305	323
Dog01	726.1	297.9	315.5	4801	401	24000	frisbee_reverse_r.mp4	6693	330.5	216	385.5	270	358
Dog01	722.5	301.5	312.4	4826	404	24000	frisbee_reverse_r.mp4	6744	367.5	184	422.5	238	395
Dog01	720.6	303.4	311.2	4828	406	24000	frisbee_reverse_r.mp4	6772	389.5	170	444.5	224	417
Dog01	588.9	435.1	285.8	4969	409	24000	frisbee_reverse_r.mp4	6828	430.5	150	485.5	204	458
Dog01	574.4	449.6	272.3	5001	414	24000	frisbee_reverse_r.mp4	6912	493.5	139	548.5	193	521
Dog01	427.9	596.1	240.1	5137	421	24000	frisbee_reverse_r.mp4	7027	491.5	137	546.5	191	519
Dog01	430	594	237.5	5132	422	24000	frisbee_reverse_r.mp4	7038	494.5	140	549.5	194	522
Dog01	422.2	601.8	224.2	5113	426	24000	frisbee_reverse_r.mp4	7101	494.5	140	549.5	194	522
Dog01	420.6	603.4	222.1	5062	429	24000	frisbee_reverse_r.mp4	7162	494.5	140	549.5	194	522
Dog01	420	604	219	4975	433	24000	frisbee_reverse_r.mp4	7221	494.5	140	549.5	194	522
Dog01	420.8	603.2	218.2	4885	436	24000	frisbee_reverse_r.mp4	7267	497.5	140	552.5	194	525
Dog01	476.2	547.8	216.1	4784	438	24000	frisbee_reverse_r.mp4	7314	494.5	140	549.5	194	522
Dog01	475.3	548.7	219.7	4718	442	24000	frisbee_reverse_r.mp4	7374	494.5	140	549.5	194	522
Dog01	474.5	549.5	223.2	4674	446	24000	frisbee_reverse_r.mp4	7434	494.5	140	549.5	194	522
Dog01	471	553	222.4	4690	449	24000	frisbee_reverse_r.mp4	7494	494.5	140	549.5	194	522
Dog01	481.1	542.9	231.5	4724	453	24000	frisbee_reverse_r.mp4	7554	494.5	140	549.5	194	522
Dog01	495.2	528.8	242.1	4712	456	24000	frisbee_reverse_r.mp4	7614	494.5	140	549.5	194	522
Dog01	493.2	530.8	237.9	4694	460	24000	frisbee_reverse_r.mp4	7674	494.5	140	549.5	194	522
Dog01	490.5	533.5	237.4	4683	464	24000	frisbee_reverse_r.mp4	7734	494.5	140	549.5	194	522
Dog01	489.9	534.1	238.8	4679	467	24000	frisbee_reverse_r.mp4	7794	494.5	140	549.5	194	522
Dog01	490.4	533.6	237.7	4667	473	24000	frisbee_reverse_r.mp4	7884	492.5	140	547.5	194	520
Dog01	486.6	537.4	239	4662	474	24000	frisbee_reverse_r.mp4	7901	481.5	140	536.5	194	509
Dog01	486.7	537.3	237.6	4653	475	24000	frisbee_reverse_r.mp4	7932	464.5	143	519.5	197	492
Dog01	487.5	536.5	235	4655	479	24000	frisbee_reverse_r.mp4	7984	427.5	153	482.5	207	455
Dog01	489.7	534.3	234.9	4635	482	24000	frisbee_reverse_r.mp4	8041	392.5	168	447.5	222	420
Dog01	495.7	528.3	236.9	4598	486	24000	frisbee_reverse_r.mp4	8104	343.5	206	398.5	260	371
Dog01	667.4	356.6	319.9	4498	490	24000	frisbee_reverse_r.mp4	8170	295.5	254	350.5	308	323
Dog01	752.2	271.8	411.3	4496	493	24000	frisbee_reverse_r.mp4	8221	257.5	296	312.5	350	285
Dog01	764.3	259.7	420.7	4557	496	24000	frisbee_reverse_r.mp4	8281	216.5	348	271.5	402	244
Dog01	764.2	259.8	421.3	4561	497	24000	frisbee_reverse_r.mp4	8283	205.5	365	260.5	419	233
Dog01	770.4	253.6	426.1	4609	498	24000	frisbee_reverse_r.mp4	8312	192.5	381	247.5	435	220
Dog01	770.7	253.3	426.8	4619	498	24000	frisbee_reverse_r.mp4	8314	190.5	378	245.5	432	218
Dog01	773.6	250.4	441.1	4688	501	24000	frisbee_reverse_r.mp4	8365	149.5	418	204.5	472	177
Dog01	854.6	169.4	585.9	4670	504	24000	frisbee_reverse_r.mp4	8413	126.5	432	181.5	486	154
Dog01	868.7	155.3	582	4671	508	24000	frisbee_reverse_r.mp4	8473	117.5	434	172.5	488	145
Dog01	874.2	149.8	570.4	4615	512	24000	frisbee_reverse_r.mp4	8533	122.5	431	177.5	485	150
Dog01	867	157	462.1	4528	516	24000	frisbee_reverse_r.mp4	8605	151.5	415	206.5	469	179
Dog01	867.9	156.1	453.3	4516	519	24000	frisbee_reverse_r.mp4	8662	193.5	383	248.5	437	221
Dog01	864.9	159.1	446.6	4524	522	24000	frisbee_reverse_r.mp4	8707	231.5	327	286.5	381	259
Dog01	749.8	274.2	372.5	4675	526	24000	frisbee_reverse_r.mp4	8770	283.5	269	338.5	323	311
Dog01	745.1	278.9	352.2	4706	529	24000	frisbee_reverse_r.mp4	8830	317.5	227	372.5	281	345
Dog01	740.8	283.2	342.6	4739	532	24000	frisbee_reverse_r.mp4	8881	354.5	195	409.5	249	382
Dog01	719.6	304.4	329.2	4800	535	24000	frisbee_reverse_r.mp4	8926	393.5	172	448.5	226	421
Dog01	630.3	393.7	314.7	4892	536	24000	frisbee_reverse_r.mp4	8941	405.5	164	460.5	218	433
Dog01	523.9	500.1	265	4987	540	24000	frisbee_reverse_r.mp4	9001	453.5	145	508.5	199	481
Dog01	516.8	507.2	257.2	4989	542	24000	frisbee_reverse_r.mp4	9049	478.5	140	533.5	194	506
Dog01	514.3	509.7	253.7	4984	544	24000	frisbee_reverse_r.mp4	9079	493.5	140	548.5	194	521
Dog01	505.9	518.1	241.4	4832	555	24000	frisbee_reverse_r.mp4	9264	492.5	140	547.5	194	520
Dog01	506	518	244	4836	556	24000	frisbee_reverse_r.mp4	9268	493.5	140	548.5	194	521
Dog01	496.6	527.4	230.9	4812	559	24000	frisbee_reverse_r.mp4	9328	493.5	140	548.5	194	521
Dog01	496.9	527.1	229.7	4769	563	24000	frisbee_reverse_r.mp4	9388	493.5	140	548.5	194	521
Dog01	499.2	524.8	232.4	4744	566	24000	frisbee_reverse_r.mp4	9448	493.5	140	548.5	194	521
Dog01	496.4	527.6	235.1	4715	570	24000	frisbee_reverse_r.mp4	9508	493.5	140	548.5	194	521
Dog01	496.3	527.7	237.9	4695	574	24000	frisbee_reverse_r.mp4	9568	493.5	140	548.5	194	521
Dog01	486.9	537.1	232.1	4688	577	24000	frisbee_reverse_r.mp4	9628	493.5	140	548.5	194	521
Dog01	487.2	536.8	236.6	4665	581	24000	frisbee_reverse_r.mp4	9688	493.5	140	548.5	194	521
Dog01	489.6	534.4	235.8	4657	584	24000	frisbee_reverse_r.mp4	9748	493.5	140	548.5	194	521
Dog01	485.7	538.3	235.9	4692	588	24000	frisbee_reverse_r.mp4	9808	493.5	140	548.5	194	521
Dog01	486.7	537.3	234.2	4704	592	24000	frisbee_reverse_r.mp4	9868	493.5	140	548.5	194	521
Dog01	487.4	536.6	234.4	4655	595	24000	frisbee_reverse_r.mp4	9928	493.5	140	548.5	194	521
Dog01	486.8	537.2	235.5	4632	599	24000	frisbee_reverse_r.mp4	9988	493.5	140	548.5	194	521
Dog01	485.3	538.7	237.5	4642	601	24000	frisbee_reverse_r.mp4	10018	493.5	140	548.5	194	521
Dog01	482.8	541.2	235	4624	603	24000	frisbee_reverse_r.mp4	10051	478.5	143	533.5	197	506
Dog01	483.1	540.9	236.5	4625	606	24000	frisbee_reverse_r.mp4	10101	442.5	148	497.5	202	470
Dog01	483.8	540.2	236.7	4621	606	24000	frisbee_reverse_r.mp4	10105	442.5	148	497.5	202	470
Dog01	489.6	534.4	242	4638	609	24000	frisbee_reverse_r.mp4	10161	401.5	164	456.5	218	429
Dog01	492.5	531.5	241.1	4692	613	24000	frisbee_reverse_r.mp4	10221	354.5	194	409.5	248	382
Dog01	662.1	361.9	331.7	4635	618	24000	frisbee_reverse_r.mp4	10302	293.5	257	348.5	311	321
Dog01	723.7	300.3	397.7	4617	621	24000	frisbee_reverse_r.mp4	10365	254.5	296	309.5	350	282
Dog01	733.4	290.6	400.8	4636	624	24000	frisbee_reverse_r.mp4	10404	221.5	350	276.5	404	249
Dog01	739	285	405.1	4670	625	24000	frisbee_reverse_r.mp4	10431	206.5	370	261.5	424	234
Dog01	739.9	284.1	402.5	4655	626	24000	frisbee_reverse_r.mp4	10435	194.5	387	249.5	441	222
Dog01	742.3	281.7	407.2	4684	627	24000	frisbee_reverse_r.mp4	10458	179.5	396	234.5	450	207
Dog01	744.2	279.8	407.5	4703	628	24000	frisbee_reverse_r.mp4	10467	166.5	411	221.5	465	194
Dog01	802.1	221.9	542.7	4750	631	24000	frisbee_reverse_r.mp4	10517	131.5	428	186.5	482	159
Dog01	816.2	207.8	554.3	4734	631	24000	frisbee_reverse_r.mp4	10524	131.5	426	186.5	480	159
Dog01	836.2	187.8	561.3	4731	635	24000	frisbee_reverse_r.mp4	10583	118.5	431	173.5	485	146
Dog01	840.3	183.7	546.3	4614	640	24000	frisbee_reverse_r.mp4	10673	120.5	429	175.5	483	148
Dog01	838.8	185.2	544	4540	644	24000	frisbee_reverse_r.mp4	10733	148.5	418	203.5	472	176
Dog01	798.2	225.8	464.4	4591	647	24000	frisbee_reverse_r.mp4	10790	193.5	381	248.5	435	221
Dog01	780.3	243.7	396.1	4610	651	24000	frisbee_reverse_r.mp4	10856	244.5	311	299.5	365	272
Dog01	775.2	248.8	380.8	4620	656	24000	frisbee_reverse_r.mp4	10934	306.5	240	361.5	294	334
Dog01	627.6	396.4	258.6	4688	662	24000	frisbee_reverse_r.mp4	11042	379.5	180	434.5	234	407
Dog01	628.3	395.7	259.7	4681	663	24000	frisbee_reverse_r.mp4	11052	391.5	170	446.5	224	419
Dog01	619.9	404.1	254.9	4626	667	24000	frisbee_reverse_r.mp4	11126	440.5	147	495.5	201	468
Dog01	466.7	557.3	252.2	4643	672	24000	frisbee_reverse_r.mp4	11213	505.5	137	560.5	191	533
Dog01	422.3	601.7	250.8	4612	677	24000	frisbee_reverse_r.mp4	11294	566.5	150	621.5	204	594
Dog01	413.5	610.5	247.5	4601	681	24000	frisbee_reverse_r.mp4	11363	619.5	176	674.5	230	647
Dog01	409.9	614.1	248.2	4586	683	24000	frisbee_reverse_r.mp4	11385	642.5	195	697.5	249	670
Dog01	402.3	621.7	247.4	4602	686	24000	frisbee_reverse_r.mp4	11444	681.5	224	736.5	278	709
Dog01	402.1	621.9	246.2	4633	690	24000	frisbee_reverse_r.mp4	11507	725.5	277	780.5	331	753
Dog01	404.4	619.6	246.3	4615	693	24000	frisbee_reverse_r.mp4	11555	743.5	325	798.5	379	771
Dog01	406.9	617.1	245.7	4608	697	24000	frisbee_reverse_r.mp4	11630	761.5	373	816.5	427	789
Dog01	404.8	619.2	246.8	4618	701	24000	frisbee_reverse_r.mp4	11696	783.5	408	838.5	462	811
Dog01	404.4	619.6	247.2	4634	705	24000	frisbee_reverse_r.mp4	11756	817.5	429	872.5	483	845
Dog01	404.8	619.2	247.8	4630	709	24000	frisbee_reverse_r.mp4	11822	847.5	439	902.5	493	875
Dog01	500.6	523.4	227	4577	713	24000	frisbee_reverse_r.mp4	11885	868.5	439	923.5	493	896
Dog01	513.3	510.7	221.7	4560	716	24000	frisbee_reverse_r.mp4	11948	875.5	433	930.5	487	903
Dog01	510.9	513.1	220.3	4563	721	24000	frisbee_reverse_r.mp4	12017	853.5	426	908.5	480	881
Dog01	518.1	505.9	222.3	4573	725	24000	frisbee_reverse_r.mp4	12089	798.5	408	853.5	462	826
Dog01	516.5	507.5	223.3	4607	729	24000	frisbee_reverse_r.mp4	12152	731.5	356	786.5	410	759
Dog01	516.1	507.9	220.5	4592	735	24000	frisbee_reverse_r.mp4	12251	629.5	282	684.5	336	657
Dog01	518.8	505.2	217.5	4485	739	24000	frisbee_reverse_r.mp4	12332	565.5	250	620.5	304	593
Dog01	518.9	505.1	221.9	4452	743	24000	frisbee_reverse_r.mp4	12395	500.5	230	555.5	284	528
Dog01	519.5	504.5	223.6	4456	746	24000	frisbee_reverse_r.mp4	12449	447.5	225	502.5	279	475
Dog01	525.5	498.5	226.7	4519	753	24000	frisbee_reverse_r.mp4	12557	332.5	239	387.5	293	360
Dog01	528.7	495.3	226.6	4576	756	24000	frisbee_reverse_r.mp4	12614	281.5	259	336.5	313	309
Dog01	529.4	494.6	226.9	4620	758	24000	frisbee_reverse_r.mp4	12647	248.5	274	303.5	328	276
Dog01	529.5	494.5	226	4612	758	24000	frisbee_reverse_r.mp4	12649	249.5	277	304.5	331	277
Dog01	530.1	493.9	226.2	4609	759	24000	frisbee_reverse_r.mp4	12652	231.5	287	286.5	341	259
Dog01	528.5	495.5	225.8	4624	759	24000	frisbee_reverse_r.mp4	12665	233.5	287	288.5	341	261
Dog01	333.4	690.6	161	4752	762	24000	frisbee_reverse_r.mp4	12701	190.5	320	245.5	374	218
Dog01	282.4	741.6	322.2	3827	764	24000	frisbee_reverse_r.mp4	12749	179.5	335	234.5	389	207
Dog01	-37.7	1061.7	-9.1	4807	773	24000	frisbee_reverse_r.mp4	12892	166.5	388	221.5	442	194
Dog01	-44.2	1068.2	-14.8	4771	782	24000	frisbee_reverse_r.mp4	13033	160.5	416	215.5	470	188
Dog01	-48.5	1072.5	-17.7	4739	789	24000	frisbee_reverse_r.mp4	13150	130.5	440	185.5	494	158
Dog01	-49.1	1073.1	5	4676	794	24000	frisbee_reverse_r.mp4	13243	99.5	446	154.5	500	127
Dog01	9	1015	189.5	4694	801	24000	frisbee_reverse_r.mp4	13354	89.5	442	144.5	496	117
Dog01	12.8	1011.2	195	4798	808	24000	frisbee_reverse_r.mp4	13471	109.5	443	164.5	497	137
Dog01	11.9	1012.1	190.8	4845	811	24000	frisbee_reverse_r.mp4	13522	134.5	440	189.5	494	162
Dog01	8.8	1015.2	186.8	4861	814	24000	frisbee_reverse_r.mp4	13567	176.5	407	231.5	461	204
Dog01	8.9	1015.1	186.2	4808	816	24000	frisbee_reverse_r.mp4	13600	206.5	374	261.5	428	234
Dog01	3.1	1020.9	178	4705	819	24000	frisbee_reverse_r.mp4	13657	238.5	314	293.5	368	266
Dog01	2.6	1021.4	178.9	4671	822	24000	frisbee_reverse_r.mp4	13711	270.5	262	325.5	316	298
Dog01	2.7	1021.3	176.2	4657	825	24000	frisbee_reverse_r.mp4	13762	300.5	217	355.5	271	328
Dog01	5.4	1018.6	176.6	4688	828	24000	frisbee_reverse_r.mp4	13801	336.5	176	391.5	230	364
Dog01	9.3	1014.7	181.8	4727	831	24000	frisbee_reverse_r.mp4	13861	372.5	142	427.5	196	400
Dog01	14.1	1009.9	182.7	4788	834	24000	frisbee_reverse_r.mp4	13900	402.5	120	457.5	174	430
Dog01	11.6	1012.4	179.8	4905	838	24000	frisbee_reverse_r.mp4	13966	449.5	100	504.5	154	477
Dog01	13	1011	176.1	4965	842	24000	frisbee_reverse_r.mp4	14035	497.5	93	552.5	147	525
Dog01	9.7	1014.3	174.4	5008	845	24000	frisbee_reverse_r.mp4	14098	532.5	96	587.5	150	560
Dog01	9.8	1014.2	174.6	5061	849	24000	frisbee_reverse_r.mp4	14152	575.5	108	630.5	162	603
Dog01	12.1	1011.9	171.1	5128	853	24000	frisbee_reverse_r.mp4	14218	623.5	133	678.5	187	651
Dog01	10.2	1013.8	167	5204	857	24000	frisbee_reverse_r.mp4	14290	669.5	176	724.5	230	697
Dog01	12.8	1011.2	169.4	5251	859	24000	frisbee_reverse_r.mp4	14332	691.5	205	746.5	259	719
Dog01	15.8	1008.2	167.6	5269	862	24000	frisbee_reverse_r.mp4	14371	728.5	251	783.5	305	756
Dog01	16	1008	169.6	5294	864	24000	frisbee_reverse_r.mp4	14407	743.5	287	798.5	341	771
Dog01	15.2	1008.8	170.3	5300	866	24000	frisbee_reverse_r.mp4	14446	750.5	311	805.5	365	778
Dog01	16	1008	169.9	5287	869	24000	frisbee_reverse_r.mp4	14491	762.5	334	817.5	388	790
Dog01	19.7	1004.3	169.6	5285	873	24000	frisbee_reverse_r.mp4	14554	770.5	363	825.5	417	798
Dog01	18.7	1005.3	166.7	5326	876	24000	frisbee_reverse_r.mp4	14605	773.5	379	828.5	433	801
Dog01	20	1004	164.5	5360	879	24000	frisbee_reverse_r.mp4	14650	773.5	391	828.5	445	801
Dog01	30.4	993.6	162.8	5400	882	24000	frisbee_reverse_r.mp4	14707	776.5	398	831.5	452	804
Dog01	544.4	479.6	239.8	5104	886	24000	frisbee_reverse_r.mp4	14770	780.5	411	835.5	465	808
Dog01	594.8	429.2	235.2	5049	890	24000	frisbee_reverse_r.mp4	14839	800.5	424	855.5	478	828
Dog01	594.3	429.7	234	5065	893	24000	frisbee_reverse_r.mp4	14896	827.5	431	882.5	485	855
Dog01	591.8	432.2	231.4	5071	895	24000	frisbee_reverse_r.mp4	14929	840.5	431	895.5	485	868
Dog01	589.2	434.8	227.1	5013	898	24000	frisbee_reverse_r.mp4	14980	858.5	427	913.5	481	886
Dog01	589	435	223	4945	900	24000	frisbee_reverse_r.mp4	15010	863.5	425	918.5	479	891
Dog01	577.3	446.7	216.1	4769	904	24000	frisbee_reverse_r.mp4	15070	851.5	418	906.5	472	879
Dog01	520.5	503.5	196.4	4606	907	24000	frisbee_reverse_r.mp4	15130	823.5	412	878.5	466	851
Dog01	514.8	509.2	195	4512	910	24000	frisbee_reverse_r.mp4	15166	776.5	387	831.5	441	804
Dog01	512	512	196.1	4429	912	24000	frisbee_reverse_r.mp4	15214	743.5	361	798.5	415	771
Dog01	511.5	512.5	199.1	4400	915	24000	frisbee_reverse_r.mp4	15262	696.5	324	751.5	378	724
Dog01	510.9	513.1	198.6	4379	918	24000	frisbee_reverse_r.mp4	15313	642.5	292	697.5	346	670
Dog01	515.6	508.4	201.6	4383	922	24000	frisbee_reverse_r.mp4	15373	578.5	264	633.5	318	606
Dog01	512.6	511.4	206.7	4430	926	24000	frisbee_reverse_r.mp4	15436	509.5	245	564.5	299	537
Dog01	516.5	507.5	208.3	4474	929	24000	frisbee_reverse_r.mp4	15496	458.5	240	513.5	294	486
Dog01	520.1	503.9	207.8	4503	932	24000	frisbee_reverse_r.mp4	15541	408.5	242	463.5	296	436
Dog01	525.3	498.7	214.1	4569	937	24000	frisbee_reverse_r.mp4	15619	322.5	266	377.5	320	350
Dog01	692.3	331.7	354.7	4567	940	24000	frisbee_reverse_r.mp4	15676	269.5	287	324.5	341	297
Dog01	732.3	291.7	399.3	4584	942	24000	frisbee_reverse_r.mp4	15724	220.5	321	275.5	375	248
Dog01	735.9	288.1	394.3	4583	945	24000	frisbee_reverse_r.mp4	15772	174.5	352	229.5	406	202
Dog01	739.9	284.1	390.5	4575	948	24000	frisbee_reverse_r.mp4	15832	162.5	377	217.5	431	190
Dog01	740.4	283.6	389.5	4576	949	24000	frisbee_reverse_r.mp4	15839	163.5	381	218.5	435	191
Dog01	744.8	279.2	384	4552	953	24000	frisbee_reverse_r.mp4	15910	160.5	415	215.5	469	188
Dog01	745.4	278.6	383.3	4519	955	24000	frisbee_reverse_r.mp4	15949	153.5	425	208.5	479	181
Dog01	745.6	278.4	378.2	4409	960	24000	frisbee_reverse_r.mp4	16018	146.5	430	201.5	484	174
Dog01	745.6	278.4	379.1	4299	963	24000	frisbee_reverse_r.mp4	16072	136.5	444	191.5	498	164
Dog01	743.8	280.2	381.2	4212	966	24000	frisbee_reverse_r.mp4	16132	129.5	455	184.5	509	157
Dog01	742.6	281.4	382.1	4192	970	24000	frisbee_reverse_r.mp4	16195	113.5	461	168.5	515	141
Dog01	741.1	282.9	385.8	4213	974	24000	frisbee_reverse_r.mp4	16252	92.5	459	147.5	513	120
Dog01	741.4	282.6	385.1	4284	978	24000	frisbee_reverse_r.mp4	16318	76.5	451	131.5	505	104
Dog01	742.4	281.6	386.2	4357	982	24000	frisbee_reverse_r.mp4	16384	71.5	447	126.5	501	99
Dog01	742.1	281.9	387	4382	985	24000	frisbee_reverse_r.mp4	16447	75.5	448	130.5	502	103
Dog01	743	281	386.5	4393	988	24000	frisbee_reverse_r.mp4	16495	89.5	451	144.5	505	117
Dog01	741.6	282.4	386.6	4433	992	24000	frisbee_reverse_r.mp4	16564	126.5	448	181.5	502	154
Dog01	742.1	281.9	384.7	4449	995	24000	frisbee_reverse_r.mp4	16615	176.5	418	231.5	472	204
Dog01	742.8	281.2	384.7	4466	998	24000	frisbee_reverse_r.mp4	16660	224.5	365	279.5	419	252
Dog01	741.7	282.3	381.8	4481	1002	24000	frisbee_reverse_r.mp4	16720	279.5	301	334.5	355	307
Dog01	741.9	282.1	381.7	4501	1005	24000	frisbee_reverse_r.mp4	16771	323.5	265	378.5	319	351
Dog01	658.8	365.2	354	4589	1008	24000	frisbee_reverse_r.mp4	16828	367.5	232	422.5	286	395
Dog01	638.7	385.3	343.9	4597	1011	24000	frisbee_reverse_r.mp4	16870	408.5	208	463.5	262	436
Dog01	638.8	385.2	344.3	4598	1011	24000	frisbee_reverse_r.mp4	16872	407.5	208	462.5	262	435
Dog01	639.4	384.6	342.3	4596	1011	24000	frisbee_reverse_r.mp4	16879	412.5	207	467.5	261	440
Dog01	632.9	391.1	329.9	4558	1015	24000	frisbee_reverse_r.mp4	16945	468.5	181	523.5	235	496
Dog01	617.5	406.5	320.8	4544	1018	24000	frisbee_reverse_r.mp4	16993	515.5	173	570.5	227	543
Dog01	401.6	622.4	280.8	4646	1022	24000	frisbee_reverse_r.mp4	17059	573.5	172	628.5	226	601
Dog01	388.6	635.4	275.3	4603	1026	24000	frisbee_reverse_r.mp4	17122	630.5	185	685.5	239	658
Dog01	375.8	648.2	274.1	4563	1029	24000	frisbee_reverse_r.mp4	17182	676.5	204	731.5	258	704
Dog01	337.5	686.5	275	4537	1031	24000	frisbee_reverse_r.mp4	17210	705.5	220	760.5	274	733
Dog01	277.8	746.2	278.5	4541	1032	24000	frisbee_reverse_r.mp4	17230	722.5	230	777.5	284	750
Dog01	240.3	783.7	285	4497	1035	24000	frisbee_reverse_r.mp4	17269	740.5	256	795.5	310	768
Dog01	235.3	788.7	288.9	4403	1038	24000	frisbee_reverse_r.mp4	17317	741.5	280	796.5	334	769
Dog01	233.9	790.1	289.4	4360	1041	24000	frisbee_reverse_r.mp4	17371	740.5	301	795.5	355	768
Dog01	233.9	790.1	292.6	4338	1045	24000	frisbee_reverse_r.mp4	17437	746.5	320	801.5	374	774
Dog01	230.8	793.2	292.1	4338	1048	24000	frisbee_reverse_r.mp4	17497	751.5	337	806.5	391	779
Dog01	231.8	792.2	291.4	4345	1051	24000	frisbee_reverse_r.mp4	17542	756.5	355	811.5	409	784
Dog01	232.2	791.8	294.5	4367	1056	24000	frisbee_reverse_r.mp4	17617	779.5	388	834.5	442	807
Dog01	232	792	295	4371	1060	24000	frisbee_reverse_r.mp4	17674	799.5	407	854.5	461	827
Dog01	232.5	791.5	295.2	4396	1063	24000	frisbee_reverse_r.mp4	17731	821.5	420	876.5	474	849
Dog01	231.7	792.3	291.4	4412	1066	24000	frisbee_reverse_r.mp4	17779	842.5	425	897.5	479	870
Dog01	234.3	789.7	292.5	4431	1070	24000	frisbee_reverse_r.mp4	17839	856.5	427	911.5	481	884
Dog01	233.8	790.2	294.4	4459	1073	24000	frisbee_reverse_r.mp4	17884	837.5	416	892.5	470	865
Dog01	157.7	866.3	274.8	4534	1076	24000	frisbee_reverse_r.mp4	17935	802.5	394	857.5	448	830
Dog01	-13.6	1037.6	197.5	4568	1078	24000	frisbee_reverse_r.mp4	17980	772.5	365	827.5	419	800
Dog01	-28.4	1052.4	178	4613	1081	24000	frisbee_reverse_r.mp4	18022	723.5	314	778.5	368	751
Dog01	-31.4	1055.4	169	4687	1084	24000	frisbee_reverse_r.mp4	18082	682.5	266	737.5	320	710
Dog01	-25.7	1049.7	167.7	4741	1088	24000	frisbee_reverse_r.mp4	18139	623.5	216	678.5	270	651
Dog01	-17.8	1041.8	169.2	4785	1091	24000	frisbee_reverse_r.mp4	18193	579.5	184	634.5	238	607
Dog01	-14.5	1038.5	169.7	4846	1095	24000	frisbee_reverse_r.mp4	18256	514.5	153	569.5	207	542
Dog01	-13.8	1037.8	161.3	4851	1104	24000	frisbee_reverse_r.mp4	18402	517.5	154	572.5	208	545
Dog01	-1.4	1025.4	158.6	5123	1119	24000	frisbee_reverse_r.mp4	18653	517.5	155	572.5	209	545
Dog01	5	1019	155.9	5243	1123	24000	frisbee_reverse_r.mp4	18727	518.5	153	573.5	207	546
Dog01	6.3	1017.7	153	5291	1128	24000	frisbee_reverse_r.mp4	18814	516.5	156	571.5	210	544
Dog01	4.9	1019.1	144.1	5409	1133	24000	frisbee_reverse_r.mp4	18898	517.5	154	572.5	208	545
Dog01	10.5	1013.5	136.5	5576	1140	24000	frisbee_reverse_r.mp4	19006	515.5	154	570.5	208	543
Dog01	17.5	1006.5	129.6	5743	1148	24000	frisbee_reverse_r.mp4	19138	517.5	153	572.5	207	545
Dog01	21.2	1002.8	121.5	5911	1155	24000	frisbee_reverse_r.mp4	19251	533.5	160	588.5	214	561
Dog01	17.5	1006.5	117.1	5941	1156	24000	frisbee_reverse_r.mp4	19267	546.5	167	601.5	221	574
Dog01	19.6	1004.4	119.5	5969	1158	24000	frisbee_reverse_r.mp4	19301	579.5	186	634.5	240	607
Dog01	24.1	999.9	114.6	6015	1161	24000	frisbee_reverse_r.mp4	19352	623.5	214	678.5	268	651
Dog01	25.1	998.9	111.4	6058	1164	24000	frisbee_reverse_r.mp4	19400	668.5	252	723.5	306	696
Dog01	29.5	994.5	113.1	6096	1167	24000	frisbee_reverse_r.mp4	19457	710.5	297	765.5	351	738
Dog01	32.4	991.6	115.8	6142	1169	24000	frisbee_reverse_r.mp4	19496	740.5	333	795.5	387	768
Dog01	33.9	990.1	114.7	6161	1172	24000	frisbee_reverse_r.mp4	19535	785.5	381	840.5	435	813
Dog01	111.2	912.8	201	6256	1174	24000	frisbee_reverse_r.mp4	19580	815.5	405	870.5	459	843
Dog01	135	889	256.7	6326	1177	24000	frisbee_reverse_r.mp4	19628	844.5	422	899.5	476	872
Dog01	133.3	890.7	247.5	6387	1182	24000	frisbee_reverse_r.mp4	19712	847.5	425	902.5	479	875
Dog01	136.1	887.9	246.1	6416	1185	24000	frisbee_reverse_r.mp4	19760	812.5	404	867.5	458	840
Dog01	139.1	884.9	243.7	6436	1188	24000	frisbee_reverse_r.mp4	19808	772.5	366	827.5	420	800
Dog01	139.5	884.5	239.2	6369	1192	24000	frisbee_reverse_r.mp4	19868	710.5	296	765.5	350	738
Dog01	137.2	886.8	239.7	6118	1196	24000	frisbee_reverse_r.mp4	19934	654.5	239	709.5	293	682
Dog01	127.9	896.1	240.2	5842	1200	24000	frisbee_reverse_r.mp4	20015	592.5	193	647.5	247	620
Dog01	125.6	898.4	242.9	5694	1204	24000	frisbee_reverse_r.mp4	20066	532.5	162	587.5	216	560
Dog01	333	691	225.1	5436	1207	24000	frisbee_reverse_r.mp4	20117	518.5	154	573.5	208	546
Dog01	552.4	471.6	221.3	5170	1210	24000	frisbee_reverse_r.mp4	20177	518.5	154	573.5	208	546
Dog01	555.5	468.5	218.9	5151	1214	24000	frisbee_reverse_r.mp4	20237	518.5	154	573.5	208	546
Dog01	557	467	217.4	5121	1217	24000	frisbee_reverse_r.mp4	20297	518.5	154	573.5	208	546
Dog01	555.6	468.4	217.9	5093	1221	24000	frisbee_reverse_r.mp4	20357	518.5	154	573.5	208	546
Dog01	496	528	216.5	5054	1225	24000	frisbee_reverse_r.mp4	20417	518.5	154	573.5	208	546
Dog01	482.4	541.6	218.1	4933	1228	24000	frisbee_reverse_r.mp4	20477	518.5	154	573.5	208	546
Dog01	476.3	547.7	220.2	4808	1232	24000	frisbee_reverse_r.mp4	20537	518.5	154	573.5	208	546
Dog01	477.1	546.9	225.8	4754	1235	24000	frisbee_reverse_r.mp4	20597	518.5	154	573.5	208	546
Dog01	474.4	549.6	229.7	4701	1239	24000	frisbee_reverse_r.mp4	20657	518.5	154	573.5	208	546
Dog01	462	562	249.8	4653	1243	24000	frisbee_reverse_r.mp4	20717	518.5	154	573.5	208	546
Dog01	454.2	569.8	251.1	4615	1246	24000	frisbee_reverse_r.mp4	20777	518.5	154	573.5	208	546
Dog01	451.7	572.3	251.5	4586	1250	24000	frisbee_reverse_r.mp4	20837	518.5	154	573.5	208	546
Dog01	452.5	571.5	251.8	4578	1253	24000	frisbee_reverse_r.mp4	20897	518.5	154	573.5	208	546
Dog01	455.2	568.8	255.9	4579	1257	24000	frisbee_reverse_r.mp4	20957	518.5	154	573.5	208	546
Dog01	457.9	566.1	256.9	4602	1261	24000	frisbee_reverse_r.mp4	21017	518.5	154	573.5	208	546
Dog01	454.1	569.9	254.7	4600	1262	24000	frisbee_reverse_r.mp4	21034	517.5	154	572.5	208	545
Dog01	458.6	565.4	255.9	4619	1262	24000	frisbee_reverse_r.mp4	21047	518.5	154	573.5	208	546
Dog01	456.7	567.3	255.6	4617	1265	24000	frisbee_reverse_r.mp4	21084	532.5	159	587.5	213	560
Dog01	456.1	567.9	256.8	4598	1267	24000	frisbee_reverse_r.mp4	21121	565.5	175	620.5	229	593
Dog01	452.3	571.7	257	4588	1270	24000	frisbee_reverse_r.mp4	21169	609.5	203	664.5	257	637
Dog01	447	577	259	4591	1273	24000	frisbee_reverse_r.mp4	21223	654.5	239	709.5	293	682
Dog01	436.5	587.5	268.7	4602	1276	24000	frisbee_reverse_r.mp4	21268	696.5	281	751.5	335	724
Dog01	227.8	796.2	382.2	4792	1279	24000	frisbee_reverse_r.mp4	21319	741.5	331	796.5	385	769
Dog01	207.8	816.2	402.6	4792	1282	24000	frisbee_reverse_r.mp4	21370	786.5	382	841.5	436	814
Dog01	200.8	823.2	405.1	4874	1285	24000	frisbee_reverse_r.mp4	21418	827.5	412	882.5	466	855
Dog01	198.5	825.5	405.8	4998	1288	24000	frisbee_reverse_r.mp4	21466	849.5	424	904.5	478	877
Dog01	196	828	405.4	5066	1290	24000	frisbee_reverse_r.mp4	21501	853.5	426	908.5	480	881
Dog01	193.2	830.8	396	5093	1292	24000	frisbee_reverse_r.mp4	21546	846.5	421	901.5	475	874
Dog01	194	830	392.8	5099	1295	24000	frisbee_reverse_r.mp4	21585	817.5	405	872.5	459	845
Dog01	193.1	830.9	384.3	5019	1298	24000	frisbee_reverse_r.mp4	21648	770.5	365	825.5	419	798
Dog01	193	831	378.3	4990	1301	24000	frisbee_reverse_r.mp4	21690	727.5	314	782.5	368	755
Dog01	195.8	828.2	350.1	4950	1304	24000	frisbee_reverse_r.mp4	21744	681.5	266	736.5	320	709
Dog01	269.9	754.1	194.5	4873	1308	24000	frisbee_reverse_r.mp4	21804	623.5	214	678.5	268	651
Dog01	263.2	760.8	183.8	4949	1311	24000	frisbee_reverse_r.mp4	21861	579.5	185	634.5	239	607
Dog01	269.8	754.2	179.5	5002	1315	24000	frisbee_reverse_r.mp4	21924	515.5	153	570.5	207	543
Dog01	271.5	752.5	176.7	4987	1319	24000	frisbee_reverse_r.mp4	21996	457.5	137	512.5	191	485
Dog01	270.5	753.5	170.3	4989	1322	24000	frisbee_reverse_r.mp4	22035	411.5	134	466.5	188	439
Dog01	269.4	754.6	167	4967	1325	24000	frisbee_reverse_r.mp4	22092	364.5	137	419.5	191	392
Dog01	274.5	749.5	167.7	4947	1328	24000	frisbee_reverse_r.mp4	22143	320.5	148	375.5	202	348
Dog01	277.4	746.6	171.8	4937	1332	24000	frisbee_reverse_r.mp4	22200	262.5	175	317.5	229	290
Dog01	273.7	750.3	170.1	4939	1335	24000	frisbee_reverse_r.mp4	22254	213.5	204	268.5	258	241
Dog01	183.6	840.4	176	5016	1338	24000	frisbee_reverse_r.mp4	22308	167.5	237	222.5	291	195
Dog01	28.9	995.1	166.4	5088	1340	24000	frisbee_reverse_r.mp4	22347	173.5	252	228.5	306	201
Dog01	3.8	1020.2	164.4	5097	1342	24000	frisbee_reverse_r.mp4	22377	178.5	269	233.5	323	206
Dog01	1.1	1022.9	159.4	5110	1345	24000	frisbee_reverse_r.mp4	22425	183.5	300	238.5	354	211
Dog01	-4.5	1028.5	150.2	5137	1348	24000	frisbee_reverse_r.mp4	22479	183.5	327	238.5	381	211
Dog01	-3.9	1027.9	150.8	5146	1352	24000	frisbee_reverse_r.mp4	22536	182.5	368	237.5	422	210
Dog01	1	1023	151.4	5178	1356	24000	frisbee_reverse_r.mp4	22602	173.5	411	228.5	465	201
Dog01	3.3	1020.7	153.4	5171	1359	24000	frisbee_reverse_r.mp4	22659	151.5	428	206.5	482	179
Dog01	1.5	1022.5	153.2	5157	1362	24000	frisbee_reverse_r.mp4	22707	139.5	438	194.5	492	167
Dog01	1.2	1022.8	153.4	5138	1365	24000	frisbee_reverse_r.mp4	22755	96.5	445	151.5	499	124
Dog01	1.3	1022.7	153.5	5139	1365	24000	frisbee_reverse_r.mp4	22758	97.5	446	152.5	500	125
Dog01	-0.6	1024.6	150.9	5116	1369	24000	frisbee_reverse_r.mp4	22824	78.5	445	133.5	499	106
Dog01	1.7	1022.3	152.7	5136	1374	24000	frisbee_reverse_r.mp4	22908	75.5	440	130.5	494	103
Dog01	-1.1	1025.1	151.6	5151	1377	24000	frisbee_reverse_r.mp4	22965	80.5	440	135.5	494	108
Dog01	-1.5	1025.5	153.3	5181	1381	24000	frisbee_reverse_r.mp4	23022	99.5	442	154.5	496	127
Dog01	-0.2	1024.2	150.9	5197	1384	24000	frisbee_reverse_r.mp4	23073	139.5	428	194.5	482	167
Dog01	1.5	1022.5	152.8	5205	1387	24000	frisbee_reverse_r.mp4	23130	181.5	395	236.5	449	209
Dog01	0.2	1023.8	149.9	5227	1390	24000	frisbee_reverse_r.mp4	23178	223.5	344	278.5	398	251
Dog01	4.1	1019.9	150.4	5237	1393	24000	frisbee_reverse_r.mp4	23220	267.5	304	322.5	358	295
Dog01	4.9	1019.1	151	5265	1397	24000	frisbee_reverse_r.mp4	23286	320.5	255	375.5	309	348
Dog01	2.9	1021.1	146	5299	1400	24000	frisbee_reverse_r.mp4	23346	364.5	230	419.5	284	392
Dog01	1.7	1022.3	145.9	5301	1404	24000	frisbee_reverse_r.mp4	23400	418.5	206	473.5	260	446
Dog01	1.3	1022.7	146.6	5291	1408	24000	frisbee_reverse_r.mp4	23472	472.5	192	527.5	246	500
Dog01	1.3	1022.7	146.6	5296	1408	24000	frisbee_reverse_r.mp4	23474	474.5	195	529.5	249	502
Dog01	1.9	1022.1	146.2	5292	1408	24000	frisbee_reverse_r.mp4	23478	472.5	195	527.5	249	500
Dog01	-1.1	1025.1	142.7	5305	1412	24000	frisbee_reverse_r.mp4	23541	531.5	197	586.5	251	559
Dog01	-2.4	1026.4	143.9	5323	1415	24000	frisbee_reverse_r.mp4	23586	574.5	204	629.5	258	602
Dog01	-0.7	1024.7	143.3	5257	1420	24000	frisbee_reverse_r.mp4	23673	642.5	238	697.5	292	670
Dog01	-1.4	1025.4	145.2	5219	1424	24000	frisbee_reverse_r.mp4	23745	695.5	279	750.5	333	723
Dog01	-3.7	1027.7	143.7	5222	1426	24000	frisbee_reverse_r.mp4	23781	723.5	305	778.5	359	751
Dog01	-3	1027	142.5	5209	1429	24000	frisbee_reverse_r.mp4	23820	736.5	348	791.5	402	764
Dog01	-1.1	1025.1	142.3	5195	1432	24000	frisbee_reverse_r.mp4	23871	752.5	378	807.5	432	780
Dog01	-2	1026	142.6	5198	1435	24000	frisbee_reverse_r.mp4	23931	773.5	402	828.5	456	801
Dog01	0.3	1023.7	147.3	5179	1438	24000	frisbee_reverse_r.mp4	23967	801.5	420	856.5	474	829
Dog01	0.8	1023.2	147	5175	1438	24000	frisbee_reverse_r.mp4	23970	797.5	420	852.5	474	825
Dog01	0.2	1023.8	145.3	5184	1439	24000	frisbee_reverse_r.mp4	23984	803.5	424	858.5	478	831
Dog02	460.2	460.2	399.4	5601	1	24000	frisbee_reverse_l.mp4	0	815	387	870	441	842.5
Dog02	452.3	452.3	424.5	5308	6	24000	frisbee_reverse_l.mp4	84	800.5	377	855.5	431	828
Dog02	448.2	448.2	426.7	5079	11	24000	frisbee_reverse_l.mp4	184	801.5	387	856.5	441	829
Dog02	729.7	729.7	345.4	4540	17	24000	frisbee_reverse_l.mp4	284	811.5	401	866.5	455	839
Dog02	907.8	907.8	334.1	4129	21	24000	frisbee_reverse_l.mp4	351	826.5	412	881.5	466	854
Dog02	895.3	895.3	341.4	3855	25	24000	frisbee_reverse_l.mp4	417	840.5	415	895.5	469	868
Dog02	879.8	879.8	355.9	3601	29	24000	frisbee_reverse_l.mp4	489	850.5	422	905.5	476	878
Dog02	904	904	315.1	3320	38	24000	frisbee_reverse_l.mp4	640	861.5	425	916.5	479	889
Dog02	897	897	317	3294	41	24000	frisbee_reverse_l.mp4	703	859.5	424	914.5	478	887
Dog02	895	895	315.7	3290	42	24000	frisbee_reverse_l.mp4	728	856.5	424	911.5	478	884
Dog02	894.8	894.8	317.6	3280	46	24000	frisbee_reverse_l.mp4	777	841.5	416	896.5	470	869
Dog02	891.6	891.6	318.6	3284	48	24000	frisbee_reverse_l.mp4	810	823.5	407	878.5	461	851
Dog02	891.5	891.5	321	3284	49	24000	frisbee_reverse_l.mp4	833	796.5	390	851.5	444	824
Dog02	892.4	892.4	318	3285	51	24000	frisbee_reverse_l.mp4	851	782.5	376	837.5	430	810
Dog02	892.1	892.1	317.2	3293	51	24000	frisbee_reverse_l.mp4	862	780.5	376	835.5	430	808
Dog02	892.5	892.5	318.2	3293	52	24000	frisbee_reverse_l.mp4	867	764.5	363	819.5	417	792
Dog02	890	890	317.7	3288	53	24000	frisbee_reverse_l.mp4	884	747.5	351	802.5	405	775
Dog02	889.9	889.9	319.4	3283	53	24000	frisbee_reverse_l.mp4	888	749.5	354	804.5	408	777
Dog02	891.9	891.9	317.5	3287	54	24000	frisbee_reverse_l.mp4	901	728.5	332	783.5	386	756
Dog02	890.7	890.7	319	3279	55	24000	frisbee_reverse_l.mp4	925	717.5	318	772.5	372	745
Dog02	891	891	317.7	3276	56	24000	frisbee_reverse_l.mp4	934	701.5	311	756.5	365	729
Dog02	889.1	889.1	319.7	3286	57	24000	frisbee_reverse_l.mp4	951	686.5	298	741.5	352	714
Dog02	889	889	316.3	3261	58	24000	frisbee_reverse_l.mp4	967	670.5	283	725.5	337	698
Dog02	888.2	888.2	317.4	3262	59	24000	frisbee_reverse_l.mp4	984	651.5	274	706.5	328	679
Dog02	888.9	888.9	318.3	3244	60	24000	frisbee_reverse_l.mp4	1001	642.5	267	697.5	321	670
Dog02	888.9	888.9	319.4	3233	61	24000	frisbee_reverse_l.mp4	1017	627.5	258	682.5	312	655
Dog02	887.4	887.4	318.7	3226	62	24000	frisbee_reverse_l.mp4	1034	610.5	251	665.5	305	638
Dog02	887.4	887.4	317.7	3210	64	24000	frisbee_reverse_l.mp4	1067	581.5	235	636.5	289	609
Dog02	886.6	886.6	317.2	3211	65	24000	frisbee_reverse_l.mp4	1084	559.5	229	614.5	283	587
Dog02	885.2	885.2	315.9	3215	66	24000	frisbee_reverse_l.mp4	1101	549.5	222	604.5	276	577
Dog02	883.5	883.5	318.4	3223	68	24000	frisbee_reverse_l.mp4	1134	518.5	217	573.5	271	546
Dog02	883.8	883.8	317.2	3253	70	24000	frisbee_reverse_l.mp4	1167	490.5	214	545.5	268	518
Dog02	878.3	878.3	317.1	3279	72	24000	frisbee_reverse_l.mp4	1201	460.5	208	515.5	262	488
Dog02	798.5	798.5	319.5	3350	74	24000	frisbee_reverse_l.mp4	1234	427.5	210	482.5	264	455
Dog02	411.1	411.1	408.2	3617	75	24000	frisbee_reverse_l.mp4	1265	408.5	218	463.5	272	436
Dog02	318	318	419.9	3710	77	24000	frisbee_reverse_l.mp4	1284	378.5	224	433.5	278	406
Dog02	312.7	312.7	421.7	3763	79	24000	frisbee_reverse_l.mp4	1317	344.5	237	399.5	291	372
Dog02	306	306	419	3808	82	24000	frisbee_reverse_l.mp4	1367	302.5	261	357.5	315	330
Dog02	178.6	178.6	461.9	3900	85	24000	frisbee_reverse_l.mp4	1417	255.5	289	310.5	343	283
Dog02	146.4	146.4	480.4	3933	87	24000	frisbee_reverse_l.mp4	1451	222.5	312	277.5	366	250
Dog02	137.4	137.4	485.3	3903	90	24000	frisbee_reverse_l.mp4	1501	194.5	354	249.5	408	222
Dog02	129.7	129.7	501	3836	91	24000	frisbee_reverse_l.mp4	1531	186.5	361	241.5	415	214
Dog02	39.2	39.2	588	3740	95	24000	frisbee_reverse_l.mp4	1584	176.5	369	231.5	423	204
Dog02	27.9	27.9	607.5	3561	99	24000	frisbee_reverse_l.mp4	1651	163.5	383	218.5	437	191
Dog02	-52.6	-52.6	465.7	3325	106	24000	frisbee_reverse_l.mp4	1767	164.5	391	219.5	445	192
Dog02	-57.8	-57.8	473.1	3340	116	24000	frisbee_reverse_l.mp4	1934	172.5	391	227.5	445	200
Dog02	-58.4	-58.4	468.4	3416	125	24000	frisbee_reverse_l.mp4	2084	177.5	388	232.5	442	205
Dog02	-58.5	-58.5	471.8	3427	134	24000	frisbee_reverse_l.mp4	2234	183.5	384	238.5	438	211
Dog02	-57.7	-57.7	472.9	3505	142	24000	frisbee_reverse_l.mp4	2367	188.5	378	243.5	432	216
Dog02	-55.1	-55.1	471.1	3664	150	24000	frisbee_reverse_l.mp4	2501	186.5	378	241.5	432	214
Dog02	-43.1	-43.1	461.2	3882	160	24000	frisbee_reverse_l.mp4	2701	186.5	386	241.5	440	214
Dog02	-37.2	-37.2	460.3	3936	173	24000	frisbee_reverse_l.mp4	2884	163.5	418	218.5	472	191
Dog02	-41.4	-41.4	456.9	3869	179	24000	frisbee_reverse_l.mp4	2984	143.5	426	198.5	480	171
Dog02	-43	-43	456.7	3793	187	24000	frisbee_reverse_l.mp4	3117	126.5	428	181.5	482	154
Dog02	-46.7	-46.7	463.8	3699	200	24000	frisbee_reverse_l.mp4	3339	112.5	429	167.5	483	140
Dog02	-49	-49	463.6	3690	202	24000	frisbee_reverse_l.mp4	3367	123.5	428	178.5	482	151
Dog02	-49	-49	463.6	3671	209	24000	frisbee_reverse_l.mp4	3484	213.5	371	268.5	425	241
Dog02	-49.7	-49.7	462.5	3668	210	24000	frisbee_reverse_l.mp4	3501	224.5	351	279.5	405	252
Dog02	-52.3	-52.3	461.6	3658	211	24000	frisbee_reverse_l.mp4	3517	240.5	335	295.5	389	268
Dog02	-52.5	-52.5	463.6	3654	214	24000	frisbee_reverse_l.mp4	3567	281.5	295	336.5	349	309
Dog02	-52.6	-52.6	461.7	3643	215	24000	frisbee_reverse_l.mp4	3584	298.5	281	353.5	335	326
Dog02	-51.4	-51.4	461.8	3635	217	24000	frisbee_reverse_l.mp4	3617	321.5	260	376.5	314	349
Dog02	-35.8	-35.8	460	3578	221	24000	frisbee_reverse_l.mp4	3684	380.5	224	435.5	278	408
Dog02	285.6	285.6	426.6	3451	225	24000	frisbee_reverse_l.mp4	3751	436.5	195	491.5	249	464
Dog02	296.3	296.3	416.9	3421	228	24000	frisbee_reverse_l.mp4	3801	478.5	189	533.5	243	506
Dog02	305.9	305.9	403.6	3398	230	24000	frisbee_reverse_l.mp4	3834	507.5	189	562.5	243	535
Dog02	313	313	399.5	3392	231	24000	frisbee_reverse_l.mp4	3851	522.5	187	577.5	241	550
Dog02	386.7	386.7	361.7	3328	234	24000	frisbee_reverse_l.mp4	3901	567.5	189	622.5	243	595
Dog02	409.5	409.5	353.9	3290	237	24000	frisbee_reverse_l.mp4	3951	609.5	206	664.5	260	637
Dog02	426.2	426.2	351.7	3190	240	24000	frisbee_reverse_l.mp4	4001	649.5	226	704.5	280	677
Dog02	442.9	442.9	355.9	3107	242	24000	frisbee_reverse_l.mp4	4034	679.5	247	734.5	301	707
Dog02	604.1	604.1	441.3	2956	245	24000	frisbee_reverse_l.mp4	4084	723.5	276	778.5	330	751
Dog02	607	607	451.3	2940	245	24000	frisbee_reverse_l.mp4	4098	723.5	278	778.5	332	751
Dog02	611.4	611.4	454	2907	247	24000	frisbee_reverse_l.mp4	4117	733.5	304	788.5	358	761
Dog02	614.5	614.5	456.9	2888	248	24000	frisbee_reverse_l.mp4	4134	733.5	321	788.5	375	761
Dog02	618.6	618.6	465.7	2834	251	24000	frisbee_reverse_l.mp4	4184	750.5	355	805.5	409	778
Dog02	632.3	632.3	504.2	2768	257	24000	frisbee_reverse_l.mp4	4284	789.5	407	844.5	461	817
Dog02	686.5	686.5	555.3	2729	261	24000	frisbee_reverse_l.mp4	4351	820.5	428	875.5	482	848
Dog02	687.4	687.4	551.7	2728	261	24000	frisbee_reverse_l.mp4	4354	821.5	425	876.5	479	849
Dog02	689.7	689.7	546	2716	264	24000	frisbee_reverse_l.mp4	4401	837.5	431	892.5	485	865
Dog02	817	817	404	2679	268	24000	frisbee_reverse_l.mp4	4467	856.5	431	911.5	485	884
Dog02	856.7	856.7	356.1	2674	270	24000	frisbee_reverse_l.mp4	4501	863.5	425	918.5	479	891
Dog02	857.8	857.8	348.3	2695	272	24000	frisbee_reverse_l.mp4	4534	865.5	422	920.5	476	893
Dog02	851.7	851.7	350.2	2737	274	24000	frisbee_reverse_l.mp4	4567	862.5	418	917.5	472	890
Dog02	852	852	351.8	2751	275	24000	frisbee_reverse_l.mp4	4584	857.5	415	912.5	469	885
Dog02	849.9	849.9	350.7	2797	277	24000	frisbee_reverse_l.mp4	4617	844.5	415	899.5	469	872
Dog02	849.9	849.9	349.5	2834	280	24000	frisbee_reverse_l.mp4	4667	803.5	401	858.5	455	831
Dog02	854.1	854.1	347.5	2858	285	24000	frisbee_reverse_l.mp4	4767	711.5	320	766.5	374	739
Dog02	856.6	856.6	345.6	2846	289	24000	frisbee_reverse_l.mp4	4834	652.5	266	707.5	320	680
Dog02	851.6	851.6	342.9	2852	293	24000	frisbee_reverse_l.mp4	4901	588.5	227	643.5	281	616
Dog02	850.1	850.1	344.8	2854	294	24000	frisbee_reverse_l.mp4	4917	572.5	220	627.5	274	600
Dog02	846.1	846.1	341.7	2860	297	24000	frisbee_reverse_l.mp4	4967	523.5	202	578.5	256	551
Dog02	417.4	417.4	427	3109	301	24000	frisbee_reverse_l.mp4	5034	459.5	187	514.5	241	487
Dog02	400.8	400.8	415.5	3194	303	24000	frisbee_reverse_l.mp4	5078	428.5	184	483.5	238	456
Dog02	399.1	399.1	410.8	3190	304	24000	frisbee_reverse_l.mp4	5084	411.5	187	466.5	241	439
Dog02	363.7	363.7	403.1	3297	307	24000	frisbee_reverse_l.mp4	5134	364.5	194	419.5	248	392
Dog02	233.5	233.5	395.2	3426	310	24000	frisbee_reverse_l.mp4	5184	317.5	205	372.5	259	345
Dog02	230	230	388.6	3477	313	24000	frisbee_reverse_l.mp4	5234	266.5	226	321.5	280	294
Dog02	217.8	217.8	397.8	3467	316	24000	frisbee_reverse_l.mp4	5284	218.5	258	273.5	312	246
Dog02	209	209	402.1	3416	318	24000	frisbee_reverse_l.mp4	5317	190.5	278	245.5	332	218
Dog02	155.4	155.4	426	3357	320	24000	frisbee_reverse_l.mp4	5351	178.5	307	233.5	361	206
Dog02	55.2	55.2	505.8	3353	322	24000	frisbee_reverse_l.mp4	5384	176.5	324	231.5	378	204
Dog02	44.3	44.3	520.5	3294	324	24000	frisbee_reverse_l.mp4	5417	174.5	341	229.5	395	202
Dog02	33.7	33.7	534.3	3247	326	24000	frisbee_reverse_l.mp4	5451	176.5	354	231.5	408	204
Dog02	27.3	27.3	555.9	3213	329	24000	frisbee_reverse_l.mp4	5501	176.5	373	231.5	427	204
Dog02	23.1	23.1	558.4	3189	331	24000	frisbee_reverse_l.mp4	5534	174.5	378	229.5	432	202
Dog02	23.2	23.2	566.1	3192	334	24000	frisbee_reverse_l.mp4	5584	174.5	385	229.5	439	202
Dog02	20.1	20.1	565.8	3180	337	24000	frisbee_reverse_l.mp4	5634	178.5	385	233.5	439	206
Dog02	20.3	20.3	563	3207	341	24000	frisbee_reverse_l.mp4	5701	182.5	383	237.5	437	210
Dog02	19.6	19.6	559.5	3242	346	24000	frisbee_reverse_l.mp4	5784	183.5	378	238.5	432	211
Dog02	20.2	20.2	561.7	3247	352	24000	frisbee_reverse_l.mp4	5892	183.5	382	238.5	436	211
Dog02	22.3	22.3	561.7	3271	356	24000	frisbee_reverse_l.mp4	5958	179.5	391	234.5	445	207
Dog02	22.6	22.6	561.8	3329	361	24000	frisbee_reverse_l.mp4	6042	167.5	407	222.5	461	195
Dog02	23.3	23.3	560.1	3418	365	24000	frisbee_reverse_l.mp4	6114	152.5	415	207.5	469	180
Dog02	26.5	26.5	554.6	3491	370	24000	frisbee_reverse_l.mp4	6189	134.5	424	189.5	478	162
Dog02	29.7	29.7	551.5	3558	374	24000	frisbee_reverse_l.mp4	6264	122.5	429	177.5	483	150
Dog02	33.6	33.6	548.6	3599	380	24000	frisbee_reverse_l.mp4	6360	116.5	435	171.5	489	144
Dog02	33.7	33.7	546.8	3624	384	24000	frisbee_reverse_l.mp4	6426	130.5	427	185.5	481	158
Dog02	34.3	34.3	544.9	3636	387	24000	frisbee_reverse_l.mp4	6483	179.5	398	234.5	452	207
Dog02	32.4	32.4	547.4	3636	393	24000	frisbee_reverse_l.mp4	6552	233.5	331	288.5	385	261
Dog02	33.6	33.6	546.3	3627	398	24000	frisbee_reverse_l.mp4	6639	295.5	251	350.5	305	323
Dog02	40.8	40.8	532.2	3613	401	24000	frisbee_reverse_l.mp4	6693	330.5	216	385.5	270	358
Dog02	170.5	170.5	436.3	3546	404	24000	frisbee_reverse_l.mp4	6744	367.5	184	422.5	238	395
Dog02	183.2	183.2	432.3	3540	406	24000	frisbee_reverse_l.mp4	6772	389.5	170	444.5	224	417
Dog02	201.6	201.6	414.7	3544	409	24000	frisbee_reverse_l.mp4	6828	430.5	150	485.5	204	458
Dog02	323	323	345.2	3422	414	24000	frisbee_reverse_l.mp4	6912	493.5	139	548.5	193	521
Dog02	347.7	347.7	312.7	3152	421	24000	frisbee_reverse_l.mp4	7027	491.5	137	546.5	191	519
Dog02	344.6	344.6	315.5	3132	422	24000	frisbee_reverse_l.mp4	7038	494.5	140	549.5	194	522
Dog02	341.1	341.1	313.9	2990	426	24000	frisbee_reverse_l.mp4	7101	494.5	140	549.5	194	522
Dog02	338.4	338.4	312.4	2898	429	24000	frisbee_reverse_l.mp4	7162	494.5	140	549.5	194	522
Dog02	345.2	345.2	292.6	2835	433	24000	frisbee_reverse_l.mp4	7221	494.5	140	549.5	194	522
Dog02	343.9	343.9	301.2	2803	436	24000	frisbee_reverse_l.mp4	7267	497.5	140	552.5	194	525
Dog02	341.8	341.8	302.4	2789	438	24000	frisbee_reverse_l.mp4	7314	494.5	140	549.5	194	522
Dog02	343.3	343.3	302.6	2763	442	24000	frisbee_reverse_l.mp4	7374	494.5	140	549.5	194	522
Dog02	341.4	341.4	301	2747	446	24000	frisbee_reverse_l.mp4	7434	494.5	140	549.5	194	522
Dog02	340.3	340.3	304.4	2740	449	24000	frisbee_reverse_l.mp4	7494	494.5	140	549.5	194	522
Dog02	341.7	341.7	303.9	2726	453	24000	frisbee_reverse_l.mp4	7554	494.5	140	549.5	194	522
Dog02	342	342	305.3	2720	456	24000	frisbee_reverse_l.mp4	7614	494.5	140	549.5	194	522
Dog02	341	341	303.9	2705	460	24000	frisbee_reverse_l.mp4	7674	494.5	140	549.5	194	522
Dog02	337.9	337.9	304.9	2678	464	24000	frisbee_reverse_l.mp4	7734	494.5	140	549.5	194	522
Dog02	336.2	336.2	307.6	2689	465	24000	frisbee_reverse_l.mp4	7794	494.5	140	549.5	194	522
Dog02	336	336	306.3	2731	473	24000	frisbee_reverse_l.mp4	7884	492.5	140	547.5	194	520
Dog02	334	334	305.9	2736	474	24000	frisbee_reverse_l.mp4	7901	481.5	140	536.5	194	509
Dog02	335.2	335.2	307.2	2758	475	24000	frisbee_reverse_l.mp4	7932	464.5	143	519.5	197	492
Dog02	336.4	336.4	305.9	2798	479	24000	frisbee_reverse_l.mp4	7984	427.5	153	482.5	207	455
Dog02	326.7	326.7	313.1	2829	482	24000	frisbee_reverse_l.mp4	8041	392.5	168	447.5	222	420
Dog02	316	316	321.4	2846	486	24000	frisbee_reverse_l.mp4	8104	343.5	206	398.5	260	371
Dog02	164.8	164.8	437.2	2958	490	24000	frisbee_reverse_l.mp4	8170	295.5	254	350.5	308	323
Dog02	138.9	138.9	465.8	3016	493	24000	frisbee_reverse_l.mp4	8221	257.5	296	312.5	350	285
Dog02	115.6	115.6	513.5	3106	496	24000	frisbee_reverse_l.mp4	8281	216.5	348	271.5	402	244
Dog02	111.5	111.5	524.7	3111	496	24000	frisbee_reverse_l.mp4	8283	205.5	365	260.5	419	233
Dog02	29.5	29.5	629.7	3197	498	24000	frisbee_reverse_l.mp4	8312	192.5	381	247.5	435	220
Dog02	28.5	28.5	633.5	3198	498	24000	frisbee_reverse_l.mp4	8314	190.5	378	245.5	432	218
Dog02	19.1	19.1	656.7	3233	501	24000	frisbee_reverse_l.mp4	8365	149.5	418	204.5	472	177
Dog02	5.5	5.5	673.6	3225	504	24000	frisbee_reverse_l.mp4	8413	126.5	432	181.5	486	154
Dog02	-2.8	-2.8	675.5	3165	508	24000	frisbee_reverse_l.mp4	8473	117.5	434	172.5	488	145
Dog02	-10.7	-10.7	672.5	3073	511	24000	frisbee_reverse_l.mp4	8533	122.5	431	177.5	485	150
Dog02	-56.7	-56.7	631.1	2980	516	24000	frisbee_reverse_l.mp4	8605	151.5	415	206.5	469	179
Dog02	-78.8	-78.8	599.9	2946	519	24000	frisbee_reverse_l.mp4	8662	193.5	383	248.5	437	221
Dog02	-75.9	-75.9	602.5	2950	522	24000	frisbee_reverse_l.mp4	8707	231.5	327	286.5	381	259
Dog02	-29.9	-29.9	543.7	2945	526	24000	frisbee_reverse_l.mp4	8770	283.5	269	338.5	323	311
Dog02	74.3	74.3	466.8	2916	529	24000	frisbee_reverse_l.mp4	8830	317.5	227	372.5	281	345
Dog02	85.5	85.5	460.3	2937	532	24000	frisbee_reverse_l.mp4	8881	354.5	195	409.5	249	382
Dog02	127.5	127.5	416.7	2949	535	24000	frisbee_reverse_l.mp4	8926	393.5	172	448.5	226	421
Dog02	211.2	211.2	388.8	2916	536	24000	frisbee_reverse_l.mp4	8941	405.5	164	460.5	218	433
Dog02	247.5	247.5	361.6	2903	540	24000	frisbee_reverse_l.mp4	9001	453.5	145	508.5	199	481
Dog02	258.5	258.5	343.2	2873	542	24000	frisbee_reverse_l.mp4	9049	478.5	140	533.5	194	506
Dog02	317.7	317.7	308.4	2834	544	24000	frisbee_reverse_l.mp4	9079	493.5	140	548.5	194	521
Dog02	356.7	356.7	290.7	2649	555	24000	frisbee_reverse_l.mp4	9264	492.5	140	547.5	194	520
Dog02	356.8	356.8	290.8	2645	556	24000	frisbee_reverse_l.mp4	9268	493.5	140	548.5	194	521
Dog02	357.4	357.4	293.4	2626	559	24000	frisbee_reverse_l.mp4	9328	493.5	140	548.5	194	521
Dog02	354.4	354.4	294.6	2612	563	24000	frisbee_reverse_l.mp4	9388	493.5	140	548.5	194	521
Dog02	356	356	295.7	2603	566	24000	frisbee_reverse_l.mp4	9448	493.5	140	548.5	194	521
Dog02	354.5	354.5	296.3	2580	570	24000	frisbee_reverse_l.mp4	9508	493.5	140	548.5	194	521
Dog02	351.7	351.7	298.8	2583	574	24000	frisbee_reverse_l.mp4	9568	493.5	140	548.5	194	521
Dog02	354.1	354.1	299.4	2578	577	24000	frisbee_reverse_l.mp4	9628	493.5	140	548.5	194	521
Dog02	351.2	351.2	299.5	2599	581	24000	frisbee_reverse_l.mp4	9688	493.5	140	548.5	194	521
Dog02	354.8	354.8	297.7	2645	584	24000	frisbee_reverse_l.mp4	9748	493.5	140	548.5	194	521
Dog02	356.7	356.7	300.3	2700	588	24000	frisbee_reverse_l.mp4	9808	493.5	140	548.5	194	521
Dog02	354.3	354.3	301.5	2754	592	24000	frisbee_reverse_l.mp4	9868	493.5	140	548.5	194	521
Dog02	356.2	356.2	298.1	2808	595	24000	frisbee_reverse_l.mp4	9928	493.5	140	548.5	194	521
Dog02	353.8	353.8	298.8	2860	599	24000	frisbee_reverse_l.mp4	9988	493.5	140	548.5	194	521
Dog02	352.8	352.8	297	2889	601	24000	frisbee_reverse_l.mp4	10018	493.5	140	548.5	194	521
Dog02	352.8	352.8	298.3	2916	603	24000	frisbee_reverse_l.mp4	10051	478.5	143	533.5	197	506
Dog02	634.6	634.6	266.1	2874	606	24000	frisbee_reverse_l.mp4	10101	442.5	148	497.5	202	470
Dog02	684.2	684.2	262.9	2874	606	24000	frisbee_reverse_l.mp4	10105	442.5	148	497.5	202	470
Dog02	747.7	747.7	283.5	2901	609	24000	frisbee_reverse_l.mp4	10161	401.5	164	456.5	218	429
Dog02	760.2	760.2	275	2945	613	24000	frisbee_reverse_l.mp4	10221	354.5	194	409.5	248	382
Dog02	878.9	878.9	301.8	2960	618	24000	frisbee_reverse_l.mp4	10302	293.5	257	348.5	311	321
Dog02	879.3	879.3	293.4	2964	621	24000	frisbee_reverse_l.mp4	10365	254.5	296	309.5	350	282
Dog02	878.9	878.9	295.5	2938	624	24000	frisbee_reverse_l.mp4	10404	221.5	350	276.5	404	249
Dog02	878.2	878.2	294.9	2894	625	24000	frisbee_reverse_l.mp4	10431	206.5	370	261.5	424	234
Dog02	877.5	877.5	295.5	2886	626	24000	frisbee_reverse_l.mp4	10435	194.5	387	249.5	441	222
Dog02	877.4	877.4	292.2	2852	627	24000	frisbee_reverse_l.mp4	10458	179.5	396	234.5	450	207
Dog02	877.1	877.1	291.2	2838	628	24000	frisbee_reverse_l.mp4	10467	166.5	411	221.5	465	194
Dog02	875.1	875.1	292.3	2762	631	24000	frisbee_reverse_l.mp4	10517	131.5	428	186.5	482	159
Dog02	874.5	874.5	291.5	2758	631	24000	frisbee_reverse_l.mp4	10524	131.5	426	186.5	480	159
Dog02	872.8	872.8	295.4	2704	634	24000	frisbee_reverse_l.mp4	10583	118.5	431	173.5	485	146
Dog02	873.4	873.4	289.7	2640	640	24000	frisbee_reverse_l.mp4	10673	120.5	429	175.5	483	148
Dog02	868.2	868.2	290.2	2611	643	24000	frisbee_reverse_l.mp4	10733	148.5	418	203.5	472	176
Dog02	869.7	869.7	289.7	2610	647	24000	frisbee_reverse_l.mp4	10790	193.5	381	248.5	435	221
Dog02	870	870	294.3	2647	651	24000	frisbee_reverse_l.mp4	10856	244.5	311	299.5	365	272
Dog02	872.8	872.8	292.6	2734	656	24000	frisbee_reverse_l.mp4	10934	306.5	240	361.5	294	334
Dog02	159	159	451.3	3271	662	24000	frisbee_reverse_l.mp4	11042	379.5	180	434.5	234	407
Dog02	163.7	163.7	452.2	3291	663	24000	frisbee_reverse_l.mp4	11052	391.5	170	446.5	224	419
Dog02	180.4	180.4	429	3425	667	24000	frisbee_reverse_l.mp4	11126	440.5	147	495.5	201	468
Dog02	325.3	325.3	329.5	3344	672	24000	frisbee_reverse_l.mp4	11213	505.5	137	560.5	191	533
Dog02	343.4	343.4	325.4	3098	677	24000	frisbee_reverse_l.mp4	11294	566.5	150	621.5	204	594
Dog02	445.2	445.2	346.3	2858	681	24000	frisbee_reverse_l.mp4	11363	619.5	176	674.5	230	647
Dog02	447	447	346.9	2802	683	24000	frisbee_reverse_l.mp4	11385	642.5	195	697.5	249	670
Dog02	450.6	450.6	360.5	2704	686	24000	frisbee_reverse_l.mp4	11444	681.5	224	736.5	278	709
Dog02	465.8	465.8	373.6	2638	690	24000	frisbee_reverse_l.mp4	11507	725.5	277	780.5	331	753
Dog02	637.5	637.5	509.9	2586	693	24000	frisbee_reverse_l.mp4	11555	743.5	325	798.5	379	771
Dog02	643	643	527.7	2574	697	24000	frisbee_reverse_l.mp4	11630	761.5	373	816.5	427	789
Dog02	643	643	543.4	2581	701	24000	frisbee_reverse_l.mp4	11696	783.5	408	838.5	462	811
Dog02	646.2	646.2	547	2593	705	24000	frisbee_reverse_l.mp4	11756	817.5	429	872.5	483	845
Dog02	660.6	660.6	535.3	2632	709	24000	frisbee_reverse_l.mp4	11822	847.5	439	902.5	493	875
Dog02	667.6	667.6	530.7	2661	713	24000	frisbee_reverse_l.mp4	11885	868.5	439	923.5	493	896
Dog02	669.1	669.1	526.1	2689	716	24000	frisbee_reverse_l.mp4	11948	875.5	433	930.5	487	903
Dog02	777.9	777.9	429.6	2672	721	24000	frisbee_reverse_l.mp4	12017	853.5	426	908.5	480	881
Dog02	792.3	792.3	409.8	2699	725	24000	frisbee_reverse_l.mp4	12089	798.5	408	853.5	462	826
Dog02	788.2	788.2	402.5	2744	729	24000	frisbee_reverse_l.mp4	12152	731.5	356	786.5	410	759
Dog02	788.2	788.2	398.1	2824	735	24000	frisbee_reverse_l.mp4	12251	629.5	282	684.5	336	657
Dog02	439	439	436.8	2985	739	24000	frisbee_reverse_l.mp4	12332	565.5	250	620.5	304	593
Dog02	385	385	454.8	2987	743	24000	frisbee_reverse_l.mp4	12395	500.5	230	555.5	284	528
Dog02	371.2	371.2	456.6	2952	746	24000	frisbee_reverse_l.mp4	12449	447.5	225	502.5	279	475
Dog02	166.1	166.1	489.4	2993	753	24000	frisbee_reverse_l.mp4	12557	332.5	239	387.5	293	360
Dog02	159.1	159.1	482.9	2971	756	24000	frisbee_reverse_l.mp4	12614	281.5	259	336.5	313	309
Dog02	152.1	152.1	483.6	2936	758	24000	frisbee_reverse_l.mp4	12647	248.5	274	303.5	328	276
Dog02	151.5	151.5	483.6	2932	758	24000	frisbee_reverse_l.mp4	12649	249.5	277	304.5	331	277
Dog02	151.6	151.6	483.1	2929	759	24000	frisbee_reverse_l.mp4	12652	231.5	287	286.5	341	259
Dog02	149.1	149.1	480.3	2916	759	24000	frisbee_reverse_l.mp4	12665	233.5	287	288.5	341	261
Dog02	140.3	140.3	485.1	2870	762	24000	frisbee_reverse_l.mp4	12701	190.5	320	245.5	374	218
Dog02	-13.7	-13.7	547.4	2851	764	24000	frisbee_reverse_l.mp4	12749	179.5	335	234.5	389	207
Dog02	-27.3	-27.3	570.3	2766	773	24000	frisbee_reverse_l.mp4	12892	166.5	388	221.5	442	194
Dog02	-32.5	-32.5	568.1	2801	781	24000	frisbee_reverse_l.mp4	13033	160.5	416	215.5	470	188
Dog02	-34.3	-34.3	564.5	2784	789	24000	frisbee_reverse_l.mp4	13150	130.5	440	185.5	494	158
Dog02	-34.4	-34.4	570.8	2769	794	24000	frisbee_reverse_l.mp4	13243	99.5	446	154.5	500	127
Dog02	-35.2	-35.2	572.2	2830	801	24000	frisbee_reverse_l.mp4	13354	89.5	442	144.5	496	117
Dog02	-28.8	-28.8	569.6	3021	808	24000	frisbee_reverse_l.mp4	13471	109.5	443	164.5	497	137
Dog02	-26.4	-26.4	570.2	3126	811	24000	frisbee_reverse_l.mp4	13522	134.5	440	189.5	494	162
Dog02	-21	-21	568.1	3202	814	24000	frisbee_reverse_l.mp4	13567	176.5	407	231.5	461	204
Dog02	-18.5	-18.5	567.5	3241	816	24000	frisbee_reverse_l.mp4	13600	206.5	374	261.5	428	234
Dog02	-16.6	-16.6	561.8	3323	818	24000	frisbee_reverse_l.mp4	13657	238.5	314	293.5	368	266
Dog02	-11.6	-11.6	556	3382	822	24000	frisbee_reverse_l.mp4	13711	270.5	262	325.5	316	298
Dog02	-8.9	-8.9	547.2	3426	825	24000	frisbee_reverse_l.mp4	13762	300.5	217	355.5	271	328
Dog02	15.2	15.2	502.4	3444	828	24000	frisbee_reverse_l.mp4	13801	336.5	176	391.5	230	364
Dog02	86.4	86.4	409	3438	831	24000	frisbee_reverse_l.mp4	13861	372.5	142	427.5	196	400
Dog02	122.2	122.2	421.4	3468	834	24000	frisbee_reverse_l.mp4	13900	402.5	120	457.5	174	430
Dog02	238.6	238.6	284.8	3379	837	24000	frisbee_reverse_l.mp4	13966	449.5	100	504.5	154	477
Dog02	255.8	255.8	272.4	3322	842	24000	frisbee_reverse_l.mp4	14035	497.5	93	552.5	147	525
Dog02	262.5	262.5	262.5	3208	845	24000	frisbee_reverse_l.mp4	14098	532.5	96	587.5	150	560
Dog02	268.7	268.7	264.8	3072	849	24000	frisbee_reverse_l.mp4	14152	575.5	108	630.5	162	603
Dog02	577.1	577.1	304.5	2820	853	24000	frisbee_reverse_l.mp4	14218	623.5	133	678.5	187	651
Dog02	594.2	594.2	301.1	2706	857	24000	frisbee_reverse_l.mp4	14290	669.5	176	724.5	230	697
Dog02	593.6	593.6	309.8	2672	859	24000	frisbee_reverse_l.mp4	14332	691.5	205	746.5	259	719
Dog02	597.6	597.6	318	2647	862	24000	frisbee_reverse_l.mp4	14371	728.5	251	783.5	305	756
Dog02	604	604	325.3	2657	864	24000	frisbee_reverse_l.mp4	14407	743.5	287	798.5	341	771
Dog02	609.7	609.7	328.1	2658	866	24000	frisbee_reverse_l.mp4	14446	750.5	311	805.5	365	778
Dog02	747.6	747.6	448.4	2642	869	24000	frisbee_reverse_l.mp4	14491	762.5	334	817.5	388	790
Dog02	752	752	452.7	2613	873	24000	frisbee_reverse_l.mp4	14554	770.5	363	825.5	417	798
Dog02	747.3	747.3	453.4	2585	876	24000	frisbee_reverse_l.mp4	14605	773.5	379	828.5	433	801
Dog02	748.3	748.3	454.6	2559	878	24000	frisbee_reverse_l.mp4	14650	773.5	391	828.5	445	801
Dog02	749.2	749.2	458.1	2547	881	24000	frisbee_reverse_l.mp4	14707	776.5	398	831.5	452	804
Dog02	751.1	751.1	457	2542	885	24000	frisbee_reverse_l.mp4	14770	780.5	411	835.5	465	808
Dog02	752.3	752.3	454.9	2566	890	24000	frisbee_reverse_l.mp4	14839	800.5	424	855.5	478	828
Dog02	753.1	753.1	455.5	2599	893	24000	frisbee_reverse_l.mp4	14896	827.5	431	882.5	485	855
Dog02	753.9	753.9	454.7	2617	895	24000	frisbee_reverse_l.mp4	14929	840.5	431	895.5	485	868
Dog02	754.7	754.7	453.7	2651	898	24000	frisbee_reverse_l.mp4	14980	858.5	427	913.5	481	886
Dog02	755.4	755.4	452.7	2676	900	24000	frisbee_reverse_l.mp4	15010	863.5	425	918.5	479	891
Dog02	758.5	758.5	449.8	2718	904	24000	frisbee_reverse_l.mp4	15070	851.5	418	906.5	472	879
Dog02	759.8	759.8	445.2	2787	907	24000	frisbee_reverse_l.mp4	15130	823.5	412	878.5	466	851
Dog02	761.9	761.9	441.1	2827	909	24000	frisbee_reverse_l.mp4	15166	776.5	387	831.5	441	804
Dog02	759.1	759.1	442.1	2885	912	24000	frisbee_reverse_l.mp4	15214	743.5	361	798.5	415	771
Dog02	753.4	753.4	438.6	2919	915	24000	frisbee_reverse_l.mp4	15262	696.5	324	751.5	378	724
Dog02	600.1	600.1	435.7	3024	918	24000	frisbee_reverse_l.mp4	15313	642.5	292	697.5	346	670
Dog02	390.5	390.5	464.6	3196	922	24000	frisbee_reverse_l.mp4	15373	578.5	264	633.5	318	606
Dog02	391	391	461	3263	926	24000	frisbee_reverse_l.mp4	15436	509.5	245	564.5	299	537
Dog02	376.5	376.5	457.6	3295	929	24000	frisbee_reverse_l.mp4	15496	458.5	240	513.5	294	486
Dog02	360.3	360.3	453.4	3302	932	24000	frisbee_reverse_l.mp4	15541	408.5	242	463.5	296	436
Dog02	151.5	151.5	456.2	3279	937	24000	frisbee_reverse_l.mp4	15619	322.5	266	377.5	320	350
Dog02	136.8	136.8	459.3	3152	940	24000	frisbee_reverse_l.mp4	15676	269.5	287	324.5	341	297
Dog02	123.5	123.5	463.8	3055	943	24000	frisbee_reverse_l.mp4	15724	220.5	321	275.5	375	248
Dog02	112.4	112.4	468.4	2967	946	24000	frisbee_reverse_l.mp4	15772	174.5	352	229.5	406	202
Dog02	-50.8	-50.8	542.8	2944	949	24000	frisbee_reverse_l.mp4	15832	162.5	377	217.5	431	190
Dog02	-69.6	-69.6	548.8	2948	950	24000	frisbee_reverse_l.mp4	15839	163.5	381	218.5	435	191
Dog02	-84.9	-84.9	563.9	2880	954	24000	frisbee_reverse_l.mp4	15910	160.5	415	215.5	469	188
Dog02	-88.9	-88.9	568.4	2849	956	24000	frisbee_reverse_l.mp4	15949	153.5	425	208.5	479	181
Dog02	-88.1	-88.1	570.1	2808	960	24000	frisbee_reverse_l.mp4	16018	146.5	430	201.5	484	174
Dog02	-89.3	-89.3	570.6	2785	963	24000	frisbee_reverse_l.mp4	16072	136.5	444	191.5	498	164
Dog02	-93.1	-93.1	571.7	2787	966	24000	frisbee_reverse_l.mp4	16132	129.5	455	184.5	509	157
Dog02	-94.4	-94.4	572	2819	971	24000	frisbee_reverse_l.mp4	16195	113.5	461	168.5	515	141
Dog02	-93.4	-93.4	572.3	2850	975	24000	frisbee_reverse_l.mp4	16252	92.5	459	147.5	513	120
Dog02	-90.2	-90.2	567.7	2892	979	24000	frisbee_reverse_l.mp4	16318	76.5	451	131.5	505	104
Dog02	-89.1	-89.1	566.1	2976	983	24000	frisbee_reverse_l.mp4	16384	71.5	447	126.5	501	99
Dog02	-83.7	-83.7	562.1	3081	986	24000	frisbee_reverse_l.mp4	16447	75.5	448	130.5	502	103
Dog02	-81.3	-81.3	559.2	3171	989	24000	frisbee_reverse_l.mp4	16495	89.5	451	144.5	505	117
Dog02	-74.5	-74.5	558.6	3296	993	24000	frisbee_reverse_l.mp4	16564	126.5	448	181.5	502	154
Dog02	-71.5	-71.5	553.8	3361	996	24000	frisbee_reverse_l.mp4	16615	176.5	418	231.5	472	204
Dog02	-69.5	-69.5	554	3407	999	24000	frisbee_reverse_l.mp4	16660	224.5	365	279.5	419	252
Dog02	-67.4	-67.4	548.1	3449	1003	24000	frisbee_reverse_l.mp4	16720	279.5	301	334.5	355	307
Dog02	-64.9	-64.9	547.4	3490	1006	24000	frisbee_reverse_l.mp4	16771	323.5	265	378.5	319	351
Dog02	-60.4	-60.4	542.9	3531	1009	24000	frisbee_reverse_l.mp4	16828	367.5	232	422.5	286	395
Dog02	-55.7	-55.7	539.1	3584	1012	24000	frisbee_reverse_l.mp4	16870	408.5	208	463.5	262	436
Dog02	-55.1	-55.1	539.7	3586	1012	24000	frisbee_reverse_l.mp4	16872	407.5	208	462.5	262	435
Dog02	-53.7	-53.7	539.7	3590	1012	24000	frisbee_reverse_l.mp4	16879	412.5	207	467.5	261	440
Dog02	-50.3	-50.3	526.6	3658	1016	24000	frisbee_reverse_l.mp4	16945	468.5	181	523.5	235	496
Dog02	261.6	261.6	387.9	3554	1019	24000	frisbee_reverse_l.mp4	16993	515.5	173	570.5	227	543
Dog02	464.9	464.9	331.7	3385	1023	24000	frisbee_reverse_l.mp4	17059	573.5	172	628.5	226	601
Dog02	476.5	476.5	325.7	3300	1027	24000	frisbee_reverse_l.mp4	17122	630.5	185	685.5	239	658
Dog02	486.1	486.1	328.7	3170	1030	24000	frisbee_reverse_l.mp4	17182	676.5	204	731.5	258	704
Dog02	491.8	491.8	332.8	3106	1032	24000	frisbee_reverse_l.mp4	17210	705.5	220	760.5	274	733
Dog02	496.9	496.9	340.9	3058	1033	24000	frisbee_reverse_l.mp4	17230	722.5	230	777.5	284	750
Dog02	665.5	665.5	378.5	2917	1036	24000	frisbee_reverse_l.mp4	17269	740.5	256	795.5	310	768
Dog02	672.5	672.5	394.3	2799	1039	24000	frisbee_reverse_l.mp4	17317	741.5	280	796.5	334	769
Dog02	664.2	664.2	405.6	2696	1042	24000	frisbee_reverse_l.mp4	17371	740.5	301	795.5	355	768
Dog02	665.2	665.2	409.1	2605	1046	24000	frisbee_reverse_l.mp4	17437	746.5	320	801.5	374	774
Dog02	666.3	666.3	409.1	2567	1049	24000	frisbee_reverse_l.mp4	17497	751.5	337	806.5	391	779
Dog02	668	668	409	2560	1052	24000	frisbee_reverse_l.mp4	17542	756.5	355	811.5	409	784
Dog02	104.8	104.8	479.8	2744	1057	24000	frisbee_reverse_l.mp4	17617	779.5	388	834.5	442	807
Dog02	-188.5	-188.5	415	2835	1060	24000	frisbee_reverse_l.mp4	17674	799.5	407	854.5	461	827
Dog02	-181.1	-181.1	405.7	2842	1063	24000	frisbee_reverse_l.mp4	17731	821.5	420	876.5	474	849
Dog02	-189	-189	411.1	2858	1066	24000	frisbee_reverse_l.mp4	17779	842.5	425	897.5	479	870
Dog02	-191	-191	408.2	2902	1070	24000	frisbee_reverse_l.mp4	17839	856.5	427	911.5	481	884
Dog02	-188.4	-188.4	409.4	2919	1073	24000	frisbee_reverse_l.mp4	17884	837.5	416	892.5	470	865
Dog02	-117.6	-117.6	439.7	2882	1076	24000	frisbee_reverse_l.mp4	17935	802.5	394	857.5	448	830
Dog02	-115.6	-115.6	439.7	2848	1078	24000	frisbee_reverse_l.mp4	17980	772.5	365	827.5	419	800
Dog02	-116.3	-116.3	437.4	2819	1081	24000	frisbee_reverse_l.mp4	18022	723.5	314	778.5	368	751
Dog02	-123.3	-123.3	440.4	2791	1084	24000	frisbee_reverse_l.mp4	18082	682.5	266	737.5	320	710
Dog02	-127.6	-127.6	444.3	2800	1088	24000	frisbee_reverse_l.mp4	18139	623.5	216	678.5	270	651
Dog02	-123.5	-123.5	440.7	2832	1091	24000	frisbee_reverse_l.mp4	18193	579.5	184	634.5	238	607
Dog02	-124.8	-124.8	441.6	2815	1095	24000	frisbee_reverse_l.mp4	18256	514.5	153	569.5	207	542
Dog02	-127.8	-127.8	440.6	2771	1104	24000	frisbee_reverse_l.mp4	18402	517.5	154	572.5	208	545
Dog02	-117.4	-117.4	438.5	3012	1117	24000	frisbee_reverse_l.mp4	18653	517.5	155	572.5	209	545
Dog02	-113.8	-113.8	434.8	3118	1123	24000	frisbee_reverse_l.mp4	18727	518.5	153	573.5	207	546
Dog02	-106.8	-106.8	427.6	3232	1128	24000	frisbee_reverse_l.mp4	18814	516.5	156	571.5	210	544
Dog02	-101.2	-101.2	423.6	3359	1133	24000	frisbee_reverse_l.mp4	18898	517.5	154	572.5	208	545
Dog02	-97	-97	421.1	3497	1140	24000	frisbee_reverse_l.mp4	19006	515.5	154	570.5	208	543
Dog02	-92.8	-92.8	410.8	3644	1148	24000	frisbee_reverse_l.mp4	19138	517.5	153	572.5	207	545
Dog02	-84.3	-84.3	406.8	3764	1155	24000	frisbee_reverse_l.mp4	19251	533.5	160	588.5	214	561
Dog02	-81.9	-81.9	406.6	3776	1156	24000	frisbee_reverse_l.mp4	19267	546.5	167	601.5	221	574
Dog02	-80.3	-80.3	406.7	3796	1158	24000	frisbee_reverse_l.mp4	19301	579.5	186	634.5	240	607
Dog02	-78.6	-78.6	406.8	3809	1161	24000	frisbee_reverse_l.mp4	19352	623.5	214	678.5	268	651
Dog02	-77.7	-77.7	409.6	3811	1164	24000	frisbee_reverse_l.mp4	19400	668.5	252	723.5	306	696
Dog02	-75.3	-75.3	407.3	3825	1167	24000	frisbee_reverse_l.mp4	19457	710.5	297	765.5	351	738
Dog02	-74.2	-74.2	406.2	3834	1169	24000	frisbee_reverse_l.mp4	19496	740.5	333	795.5	387	768
Dog02	-75.3	-75.3	402.9	3845	1172	24000	frisbee_reverse_l.mp4	19535	785.5	381	840.5	435	813
Dog02	-74.5	-74.5	404.2	3861	1174	24000	frisbee_reverse_l.mp4	19580	815.5	405	870.5	459	843
Dog02	-70.7	-70.7	403.8	3848	1177	24000	frisbee_reverse_l.mp4	19628	844.5	422	899.5	476	872
Dog02	-68.7	-68.7	401.8	3775	1181	24000	frisbee_reverse_l.mp4	19712	847.5	425	902.5	479	875
Dog02	-68.5	-68.5	400.4	3726	1185	24000	frisbee_reverse_l.mp4	19760	812.5	404	867.5	458	840
Dog02	-68	-68	398.8	3703	1188	24000	frisbee_reverse_l.mp4	19808	772.5	366	827.5	420	800
Dog02	-69.3	-69.3	400.4	3698	1190	24000	frisbee_reverse_l.mp4	19868	710.5	296	765.5	350	738
Dog02	-71.3	-71.3	401.1	3713	1196	24000	frisbee_reverse_l.mp4	19934	654.5	239	709.5	293	682
Dog02	-67.4	-67.4	401.8	3755	1200	24000	frisbee_reverse_l.mp4	20015	592.5	193	647.5	247	620
Dog02	-65.5	-65.5	398.3	3780	1203	24000	frisbee_reverse_l.mp4	20066	532.5	162	587.5	216	560
Dog02	-65.2	-65.2	395.7	3779	1207	24000	frisbee_reverse_l.mp4	20117	518.5	154	573.5	208	546
Dog02	-66.2	-66.2	395.3	3777	1210	24000	frisbee_reverse_l.mp4	20177	518.5	154	573.5	208	546
Dog02	-66.2	-66.2	398.1	3780	1214	24000	frisbee_reverse_l.mp4	20237	518.5	154	573.5	208	546
Dog02	-62.9	-62.9	395.8	3756	1217	24000	frisbee_reverse_l.mp4	20297	518.5	154	573.5	208	546
Dog02	-63.4	-63.4	397.4	3755	1221	24000	frisbee_reverse_l.mp4	20357	518.5	154	573.5	208	546
Dog02	-60.1	-60.1	392.7	3735	1225	24000	frisbee_reverse_l.mp4	20417	518.5	154	573.5	208	546
Dog02	-63.1	-63.1	393.6	3726	1228	24000	frisbee_reverse_l.mp4	20477	518.5	154	573.5	208	546
Dog02	-63.8	-63.8	395.6	3712	1232	24000	frisbee_reverse_l.mp4	20537	518.5	154	573.5	208	546
Dog02	-69.9	-69.9	397.6	3683	1235	24000	frisbee_reverse_l.mp4	20597	518.5	154	573.5	208	546
Dog02	-68.9	-68.9	400	3674	1239	24000	frisbee_reverse_l.mp4	20657	518.5	154	573.5	208	546
Dog02	-67.1	-67.1	401.4	3667	1243	24000	frisbee_reverse_l.mp4	20717	518.5	154	573.5	208	546
Dog02	-69.6	-69.6	399.4	3659	1246	24000	frisbee_reverse_l.mp4	20777	518.5	154	573.5	208	546
Dog02	-68.3	-68.3	395.8	3653	1250	24000	frisbee_reverse_l.mp4	20837	518.5	154	573.5	208	546
Dog02	-67.4	-67.4	396.6	3640	1253	24000	frisbee_reverse_l.mp4	20897	518.5	154	573.5	208	546
Dog02	-65.5	-65.5	398.7	3631	1257	24000	frisbee_reverse_l.mp4	20957	518.5	154	573.5	208	546
Dog02	-66	-66	395.4	3633	1261	24000	frisbee_reverse_l.mp4	21017	518.5	154	573.5	208	546
Dog02	-65.3	-65.3	397.4	3639	1262	24000	frisbee_reverse_l.mp4	21034	517.5	154	572.5	208	545
Dog02	-65.8	-65.8	395.9	3646	1262	24000	frisbee_reverse_l.mp4	21047	518.5	154	573.5	208	546
Dog02	-65.4	-65.4	393.8	3667	1265	24000	frisbee_reverse_l.mp4	21084	532.5	159	587.5	213	560
Dog02	-65.6	-65.6	395.7	3709	1267	24000	frisbee_reverse_l.mp4	21121	565.5	175	620.5	229	593
Dog02	-63.7	-63.7	393.3	3757	1270	24000	frisbee_reverse_l.mp4	21169	609.5	203	664.5	257	637
Dog02	-62.8	-62.8	391.5	3836	1273	24000	frisbee_reverse_l.mp4	21223	654.5	239	709.5	293	682
Dog02	-62.4	-62.4	390.5	3895	1276	24000	frisbee_reverse_l.mp4	21268	696.5	281	751.5	335	724
Dog02	-58.9	-58.9	389.3	3946	1279	24000	frisbee_reverse_l.mp4	21319	741.5	331	796.5	385	769
Dog02	-54.2	-54.2	388.9	3994	1282	24000	frisbee_reverse_l.mp4	21370	786.5	382	841.5	436	814
Dog02	-51.9	-51.9	386.5	3986	1285	24000	frisbee_reverse_l.mp4	21418	827.5	412	882.5	466	855
Dog02	-47.5	-47.5	385.6	3957	1287	24000	frisbee_reverse_l.mp4	21466	849.5	424	904.5	478	877
Dog02	-47.8	-47.8	387	3914	1290	24000	frisbee_reverse_l.mp4	21501	853.5	426	908.5	480	881
Dog02	-48.2	-48.2	386.2	3839	1292	24000	frisbee_reverse_l.mp4	21546	846.5	421	901.5	475	874
Dog02	-50.1	-50.1	388.9	3772	1295	24000	frisbee_reverse_l.mp4	21585	817.5	405	872.5	459	845
Dog02	-56.8	-56.8	396.7	3696	1298	24000	frisbee_reverse_l.mp4	21648	770.5	365	825.5	419	798
Dog02	-58.9	-58.9	401.7	3658	1301	24000	frisbee_reverse_l.mp4	21690	727.5	314	782.5	368	755
Dog02	-64.4	-64.4	403.2	3608	1304	24000	frisbee_reverse_l.mp4	21744	681.5	266	736.5	320	709
Dog02	-63.7	-63.7	406.4	3596	1308	24000	frisbee_reverse_l.mp4	21804	623.5	214	678.5	268	651
Dog02	-66.5	-66.5	405.6	3584	1311	24000	frisbee_reverse_l.mp4	21861	579.5	185	634.5	239	607
Dog02	-66.1	-66.1	406.9	3582	1315	24000	frisbee_reverse_l.mp4	21924	515.5	153	570.5	207	543
Dog02	-69.9	-69.9	405.9	3605	1319	24000	frisbee_reverse_l.mp4	21996	457.5	137	512.5	191	485
Dog02	-71.5	-71.5	407.3	3619	1322	24000	frisbee_reverse_l.mp4	22035	411.5	134	466.5	188	439
Dog02	-73.6	-73.6	406.2	3644	1325	24000	frisbee_reverse_l.mp4	22092	364.5	137	419.5	191	392
Dog02	-73	-73	406.5	3674	1328	24000	frisbee_reverse_l.mp4	22143	320.5	148	375.5	202	348
Dog02	-71	-71	403.1	3698	1332	24000	frisbee_reverse_l.mp4	22200	262.5	175	317.5	229	290
Dog02	-69.8	-69.8	405.1	3691	1335	24000	frisbee_reverse_l.mp4	22254	213.5	204	268.5	258	241
Dog02	-2.4	-2.4	449.4	3692	1338	24000	frisbee_reverse_l.mp4	22308	167.5	237	222.5	291	195
Dog02	-8.5	-8.5	459.9	3705	1340	24000	frisbee_reverse_l.mp4	22347	173.5	252	228.5	306	201
Dog02	-9.6	-9.6	462	3695	1342	24000	frisbee_reverse_l.mp4	22377	178.5	269	233.5	323	206
Dog02	-12.2	-12.2	463.6	3686	1345	24000	frisbee_reverse_l.mp4	22425	183.5	300	238.5	354	211
Dog02	-7.8	-7.8	464.6	3658	1348	24000	frisbee_reverse_l.mp4	22479	183.5	327	238.5	381	211
Dog02	-6.1	-6.1	468.5	3584	1352	24000	frisbee_reverse_l.mp4	22536	182.5	368	237.5	422	210
Dog02	-9.9	-9.9	464.9	3437	1356	24000	frisbee_reverse_l.mp4	22602	173.5	411	228.5	465	201
Dog02	-14.9	-14.9	472.8	3295	1359	24000	frisbee_reverse_l.mp4	22659	151.5	428	206.5	482	179
Dog02	-21.3	-21.3	477.6	3190	1361	24000	frisbee_reverse_l.mp4	22707	139.5	438	194.5	492	167
Dog02	-24.8	-24.8	479.3	3105	1365	24000	frisbee_reverse_l.mp4	22755	96.5	445	151.5	499	124
Dog02	-25	-25	480	3105	1365	24000	frisbee_reverse_l.mp4	22758	97.5	446	152.5	500	125
Dog02	-31.3	-31.3	489.1	3043	1369	24000	frisbee_reverse_l.mp4	22824	78.5	445	133.5	499	106
Dog02	-34.2	-34.2	490.9	3017	1374	24000	frisbee_reverse_l.mp4	22908	75.5	440	130.5	494	103
Dog02	-36.5	-36.5	496.4	3030	1377	24000	frisbee_reverse_l.mp4	22965	80.5	440	135.5	494	108
Dog02	-36.4	-36.4	497.5	3074	1381	24000	frisbee_reverse_l.mp4	23022	99.5	442	154.5	496	127
Dog02	-36.5	-36.5	499.3	3134	1384	24000	frisbee_reverse_l.mp4	23073	139.5	428	194.5	482	167
Dog02	-37.4	-37.4	498.4	3206	1387	24000	frisbee_reverse_l.mp4	23130	181.5	395	236.5	449	209
Dog02	-35.1	-35.1	498.2	3264	1390	24000	frisbee_reverse_l.mp4	23178	223.5	344	278.5	398	251
Dog02	-33.3	-33.3	497.1	3301	1393	24000	frisbee_reverse_l.mp4	23220	267.5	304	322.5	358	295
Dog02	-28.3	-28.3	493.9	3324	1397	24000	frisbee_reverse_l.mp4	23286	320.5	255	375.5	309	348
Dog02	111.7	111.7	463.2	3321	1400	24000	frisbee_reverse_l.mp4	23346	364.5	230	419.5	284	392
Dog02	153.1	153.1	488.2	3328	1404	24000	frisbee_reverse_l.mp4	23400	418.5	206	473.5	260	446
Dog02	189.7	189.7	467.3	3304	1408	24000	frisbee_reverse_l.mp4	23472	472.5	192	527.5	246	500
Dog02	201.6	201.6	462.5	3299	1408	24000	frisbee_reverse_l.mp4	23474	474.5	195	529.5	249	502
Dog02	227.2	227.2	449.9	3295	1408	24000	frisbee_reverse_l.mp4	23478	472.5	195	527.5	249	500
Dog02	374.9	374.9	425.5	3184	1412	24000	frisbee_reverse_l.mp4	23541	531.5	197	586.5	251	559
Dog02	387	387	417.4	3131	1415	24000	frisbee_reverse_l.mp4	23586	574.5	204	629.5	258	602
Dog02	403	403	407.8	2926	1420	24000	frisbee_reverse_l.mp4	23673	642.5	238	697.5	292	670
Dog02	412.7	412.7	414	2785	1424	24000	frisbee_reverse_l.mp4	23745	695.5	279	750.5	333	723
Dog02	613.4	613.4	435.1	2666	1426	24000	frisbee_reverse_l.mp4	23781	723.5	305	778.5	359	751
Dog02	665.7	665.7	450.2	2609	1429	24000	frisbee_reverse_l.mp4	23820	736.5	348	791.5	402	764
Dog02	670.2	670.2	453.8	2570	1432	24000	frisbee_reverse_l.mp4	23871	752.5	378	807.5	432	780
Dog02	666.7	666.7	461.6	2548	1435	24000	frisbee_reverse_l.mp4	23931	773.5	402	828.5	456	801
Dog02	666.2	666.2	463.2	2541	1438	24000	frisbee_reverse_l.mp4	23967	801.5	420	856.5	474	829
Dog02	667.1	667.1	461.7	2542	1438	24000	frisbee_reverse_l.mp4	23970	797.5	420	852.5	474	825
Dog02	668.9	668.9	461.8	2542	1439	24000	frisbee_reverse_l.mp4	23984	803.5	424	858.5	478	831
Dog03	549.2	474.8	407.4	5490	1	24000	frisbee_reverse_r.mp4	0	815	387	870	441	842.5
Dog03	529.8	494.2	362.9	5275	6	24000	frisbee_reverse_r.mp4	84	800.5	377	855.5	431	828
Dog03	515.9	508.1	373.8	4760	12	24000	frisbee_reverse_r.mp4	184	801.5	387	856.5	441	829
Dog03	496.4	527.6	391.5	4282	18	24000	frisbee_reverse_r.mp4	284	811.5	401	866.5	455	839
Dog03	322.4	701.6	421.7	4037	22	24000	frisbee_reverse_r.mp4	351	826.5	412	881.5	466	854
Dog03	126.3	897.7	434	3863	26	24000	frisbee_reverse_r.mp4	417	840.5	415	895.5	469	868
Dog03	104.1	919.9	436.8	3691	30	24000	frisbee_reverse_r.mp4	489	850.5	422	905.5	476	878
Dog03	57.4	966.6	411.9	3607	39	24000	frisbee_reverse_r.mp4	640	861.5	425	916.5	479	889
Dog03	51.2	972.8	412.2	3612	43	24000	frisbee_reverse_r.mp4	703	859.5	424	914.5	478	887
Dog03	52.8	971.2	412.4	3620	44	24000	frisbee_reverse_r.mp4	728	856.5	424	911.5	478	884
Dog03	52.8	971.2	412.1	3651	47	24000	frisbee_reverse_r.mp4	777	841.5	416	896.5	470	869
Dog03	51.4	972.6	412.6	3665	49	24000	frisbee_reverse_r.mp4	810	823.5	407	878.5	461	851
Dog03	51.1	972.9	413.2	3681	51	24000	frisbee_reverse_r.mp4	833	796.5	390	851.5	444	824
Dog03	51.2	972.8	412.6	3707	52	24000	frisbee_reverse_r.mp4	851	782.5	376	837.5	430	810
Dog03	52.6	971.4	411.8	3709	52	24000	frisbee_reverse_r.mp4	862	780.5	376	835.5	430	808
Dog03	52.6	971.4	412.3	3721	53	24000	frisbee_reverse_r.mp4	867	764.5	363	819.5	417	792
Dog03	53	971	410.8	3738	54	24000	frisbee_reverse_r.mp4	884	747.5	351	802.5	405	775
Dog03	51.8	972.2	411	3747	54	24000	frisbee_reverse_r.mp4	888	749.5	354	804.5	408	777
Dog03	50.4	973.6	411.6	3748	55	24000	frisbee_reverse_r.mp4	901	728.5	332	783.5	386	756
Dog03	49.7	974.3	411.8	3779	56	24000	frisbee_reverse_r.mp4	925	717.5	318	772.5	372	745
Dog03	51.1	972.9	408.9	3799	57	24000	frisbee_reverse_r.mp4	934	701.5	311	756.5	365	729
Dog03	52.3	971.7	411.2	3822	58	24000	frisbee_reverse_r.mp4	951	686.5	298	741.5	352	714
Dog03	53.7	970.3	411.1	3852	59	24000	frisbee_reverse_r.mp4	967	670.5	283	725.5	337	698
Dog03	55.8	968.2	408.6	3880	60	24000	frisbee_reverse_r.mp4	984	651.5	274	706.5	328	679
Dog03	57.5	966.5	406.3	3907	61	24000	frisbee_reverse_r.mp4	1001	642.5	267	697.5	321	670
Dog03	58.6	965.4	404.1	3937	62	24000	frisbee_reverse_r.mp4	1017	627.5	258	682.5	312	655
Dog03	59.2	964.8	404.7	3940	63	24000	frisbee_reverse_r.mp4	1034	610.5	251	665.5	305	638
Dog03	62.6	961.4	402.2	4008	65	24000	frisbee_reverse_r.mp4	1067	581.5	235	636.5	289	609
Dog03	63.4	960.6	402.8	4028	66	24000	frisbee_reverse_r.mp4	1084	559.5	229	614.5	283	587
Dog03	66.9	957.1	402.4	4055	67	24000	frisbee_reverse_r.mp4	1101	549.5	222	604.5	276	577
Dog03	67.6	956.4	400.4	4112	69	24000	frisbee_reverse_r.mp4	1134	518.5	217	573.5	271	546
Dog03	69.9	954.1	397	4143	71	24000	frisbee_reverse_r.mp4	1167	490.5	214	545.5	268	518
Dog03	362.9	661.1	364.8	4142	73	24000	frisbee_reverse_r.mp4	1201	460.5	208	515.5	262	488
Dog03	514.5	509.5	346.4	4040	75	24000	frisbee_reverse_r.mp4	1234	427.5	210	482.5	264	455
Dog03	522	502	340.4	4051	76	24000	frisbee_reverse_r.mp4	1265	408.5	218	463.5	272	436
Dog03	522.4	501.6	340	4062	78	24000	frisbee_reverse_r.mp4	1284	378.5	224	433.5	278	406
Dog03	525.9	498.1	336.6	4081	80	24000	frisbee_reverse_r.mp4	1317	344.5	237	399.5	291	372
Dog03	530.9	493.1	334.2	4104	83	24000	frisbee_reverse_r.mp4	1367	302.5	261	357.5	315	330
Dog03	709.6	314.4	367.1	3975	86	24000	frisbee_reverse_r.mp4	1417	255.5	289	310.5	343	283
Dog03	722.7	301.3	371.6	3870	88	24000	frisbee_reverse_r.mp4	1451	222.5	312	277.5	366	250
Dog03	733.1	290.9	378.1	3700	91	24000	frisbee_reverse_r.mp4	1501	194.5	354	249.5	408	222
Dog03	738.2	285.8	384.3	3607	92	24000	frisbee_reverse_r.mp4	1531	186.5	361	241.5	415	214
Dog03	838	186	547.2	3462	96	24000	frisbee_reverse_r.mp4	1584	176.5	369	231.5	423	204
Dog03	845.8	178.2	559	3402	100	24000	frisbee_reverse_r.mp4	1651	163.5	383	218.5	437	191
Dog03	851.9	172.1	549.9	3458	107	24000	frisbee_reverse_r.mp4	1767	164.5	391	219.5	445	192
Dog03	838.4	185.6	430.7	3747	117	24000	frisbee_reverse_r.mp4	1934	172.5	391	227.5	445	200
Dog03	836.5	187.5	421.9	3942	126	24000	frisbee_reverse_r.mp4	2084	177.5	388	232.5	442	205
Dog03	832.9	191.1	424.1	3954	135	24000	frisbee_reverse_r.mp4	2234	183.5	384	238.5	438	211
Dog03	834.4	189.6	425	3965	143	24000	frisbee_reverse_r.mp4	2367	188.5	378	243.5	432	216
Dog03	832.6	191.4	423.9	3978	151	24000	frisbee_reverse_r.mp4	2501	186.5	378	241.5	432	214
Dog03	833.3	190.7	425.2	3936	163	24000	frisbee_reverse_r.mp4	2701	186.5	386	241.5	440	214
Dog03	839.7	184.3	427.4	3956	174	24000	frisbee_reverse_r.mp4	2884	163.5	418	218.5	472	191
Dog03	845.7	178.3	425.1	4003	180	24000	frisbee_reverse_r.mp4	2984	143.5	426	198.5	480	171
Dog03	877.8	146.2	465.7	4016	188	24000	frisbee_reverse_r.mp4	3117	126.5	428	181.5	482	154
Dog03	883.9	140.1	465	3797	201	24000	frisbee_reverse_r.mp4	3339	112.5	429	167.5	483	140
Dog03	880	144	467.9	3774	203	24000	frisbee_reverse_r.mp4	3367	123.5	428	178.5	482	151
Dog03	873.5	150.5	468.7	3663	210	24000	frisbee_reverse_r.mp4	3484	213.5	371	268.5	425	241
Dog03	872.6	151.4	467.7	3658	211	24000	frisbee_reverse_r.mp4	3501	224.5	351	279.5	405	252
Dog03	872.1	151.9	467.1	3656	212	24000	frisbee_reverse_r.mp4	3517	240.5	335	295.5	389	268
Dog03	767	257	392.8	3701	215	24000	frisbee_reverse_r.mp4	3567	281.5	295	336.5	349	309
Dog03	740.7	283.3	382.1	3732	216	24000	frisbee_reverse_r.mp4	3584	298.5	281	353.5	335	326
Dog03	733.2	290.8	368.3	3772	218	24000	frisbee_reverse_r.mp4	3617	321.5	260	376.5	314	349
Dog03	730.3	293.7	360.6	3853	222	24000	frisbee_reverse_r.mp4	3684	380.5	224	435.5	278	408
Dog03	522.5	501.5	322.1	4094	226	24000	frisbee_reverse_r.mp4	3751	436.5	195	491.5	249	464
Dog03	487.6	536.4	311.8	4146	229	24000	frisbee_reverse_r.mp4	3801	478.5	189	533.5	243	506
Dog03	481.5	542.5	306.5	4103	231	24000	frisbee_reverse_r.mp4	3834	507.5	189	562.5	243	535
Dog03	476.7	547.3	305.7	4059	232	24000	frisbee_reverse_r.mp4	3851	522.5	187	577.5	241	550
Dog03	465.5	558.5	310.6	3951	235	24000	frisbee_reverse_r.mp4	3901	567.5	189	622.5	243	595
Dog03	455.6	568.4	313.1	3842	238	24000	frisbee_reverse_r.mp4	3951	609.5	206	664.5	260	637
Dog03	298.8	725.2	352.6	3841	241	24000	frisbee_reverse_r.mp4	4001	649.5	226	704.5	280	677
Dog03	282.9	741.1	365.9	3796	243	24000	frisbee_reverse_r.mp4	4034	679.5	247	734.5	301	707
Dog03	274	750	371.4	3771	246	24000	frisbee_reverse_r.mp4	4084	723.5	276	778.5	330	751
Dog03	272	752	375.8	3762	246	24000	frisbee_reverse_r.mp4	4098	723.5	278	778.5	332	751
Dog03	270.7	753.3	377.6	3748	248	24000	frisbee_reverse_r.mp4	4117	733.5	304	788.5	358	761
Dog03	268.3	755.7	381.6	3749	249	24000	frisbee_reverse_r.mp4	4134	733.5	321	788.5	375	761
Dog03	262.8	761.2	390.4	3783	252	24000	frisbee_reverse_r.mp4	4184	750.5	355	805.5	409	778
Dog03	201.3	822.7	550.9	3910	258	24000	frisbee_reverse_r.mp4	4284	789.5	407	844.5	461	817
Dog03	200.3	823.7	552	3989	262	24000	frisbee_reverse_r.mp4	4351	820.5	428	875.5	482	848
Dog03	200.4	823.6	551.4	3990	262	24000	frisbee_reverse_r.mp4	4354	821.5	425	876.5	479	849
Dog03	201.1	822.9	551.4	4037	265	24000	frisbee_reverse_r.mp4	4401	837.5	431	892.5	485	865
Dog03	152.9	871.1	503.7	4140	269	24000	frisbee_reverse_r.mp4	4467	856.5	431	911.5	485	884
Dog03	128.2	895.8	452	4169	271	24000	frisbee_reverse_r.mp4	4501	863.5	425	918.5	479	891
Dog03	125.4	898.6	447.4	4195	273	24000	frisbee_reverse_r.mp4	4534	865.5	422	920.5	476	893
Dog03	123.2	900.8	447.2	4210	275	24000	frisbee_reverse_r.mp4	4567	862.5	418	917.5	472	890
Dog03	123	901	444.1	4230	276	24000	frisbee_reverse_r.mp4	4584	857.5	415	912.5	469	885
Dog03	126.2	897.8	442.8	4245	278	24000	frisbee_reverse_r.mp4	4617	844.5	415	899.5	469	872
Dog03	129.6	894.4	442.3	4289	281	24000	frisbee_reverse_r.mp4	4667	803.5	401	858.5	455	831
Dog03	129.6	894.4	438.8	4288	287	24000	frisbee_reverse_r.mp4	4767	711.5	320	766.5	374	739
Dog03	258.3	765.7	437.2	4218	291	24000	frisbee_reverse_r.mp4	4834	652.5	266	707.5	320	680
Dog03	434.4	589.6	385.6	4062	295	24000	frisbee_reverse_r.mp4	4901	588.5	227	643.5	281	616
Dog03	437.1	586.9	385.3	4086	296	24000	frisbee_reverse_r.mp4	4917	572.5	220	627.5	274	600
Dog03	438.1	585.9	385.7	4080	299	24000	frisbee_reverse_r.mp4	4967	523.5	202	578.5	256	551
Dog03	472.4	551.6	385.2	4096	303	24000	frisbee_reverse_r.mp4	5034	459.5	187	514.5	241	487
Dog03	721.3	302.7	329.7	3920	305	24000	frisbee_reverse_r.mp4	5078	428.5	184	483.5	238	456
Dog03	728.6	295.4	325.9	3905	306	24000	frisbee_reverse_r.mp4	5084	411.5	187	466.5	241	439
Dog03	735.7	288.3	320.4	3837	309	24000	frisbee_reverse_r.mp4	5134	364.5	194	419.5	248	392
Dog03	742.3	281.7	315.7	3738	312	24000	frisbee_reverse_r.mp4	5184	317.5	205	372.5	259	345
Dog03	746.7	277.3	313.9	3646	315	24000	frisbee_reverse_r.mp4	5234	266.5	226	321.5	280	294
Dog03	748.7	275.3	317.3	3582	318	24000	frisbee_reverse_r.mp4	5284	218.5	258	273.5	312	246
Dog03	791.6	232.4	327.6	3539	320	24000	frisbee_reverse_r.mp4	5317	190.5	278	245.5	332	218
Dog03	862.9	161.1	365.6	3483	322	24000	frisbee_reverse_r.mp4	5351	178.5	307	233.5	361	206
Dog03	868.5	155.5	366.3	3463	324	24000	frisbee_reverse_r.mp4	5384	176.5	324	231.5	378	204
Dog03	872.6	151.4	368.3	3455	326	24000	frisbee_reverse_r.mp4	5417	174.5	341	229.5	395	202
Dog03	871.7	152.3	369.3	3464	328	24000	frisbee_reverse_r.mp4	5451	176.5	354	231.5	408	204
Dog03	873.1	150.9	371.8	3497	331	24000	frisbee_reverse_r.mp4	5501	176.5	373	231.5	427	204
Dog03	872.5	151.5	374.4	3520	333	24000	frisbee_reverse_r.mp4	5534	174.5	378	229.5	432	202
Dog03	872.3	151.7	373.6	3580	336	24000	frisbee_reverse_r.mp4	5584	174.5	385	229.5	439	202
Dog03	875.9	148.1	372.6	3606	339	24000	frisbee_reverse_r.mp4	5634	178.5	385	233.5	439	206
Dog03	875.1	148.9	373.2	3613	343	24000	frisbee_reverse_r.mp4	5701	182.5	383	237.5	437	210
Dog03	873.2	150.8	374.3	3636	348	24000	frisbee_reverse_r.mp4	5784	183.5	378	238.5	432	211
Dog03	876.7	147.3	370.8	3697	354	24000	frisbee_reverse_r.mp4	5892	183.5	382	238.5	436	211
Dog03	876.2	147.8	368.7	3771	358	24000	frisbee_reverse_r.mp4	5958	179.5	391	234.5	445	207
Dog03	879.7	144.3	369.9	3828	363	24000	frisbee_reverse_r.mp4	6042	167.5	407	222.5	461	195
Dog03	884.9	139.1	367.2	3885	367	24000	frisbee_reverse_r.mp4	6114	152.5	415	207.5	469	180
Dog03	887.6	136.4	368	3959	372	24000	frisbee_reverse_r.mp4	6189	134.5	424	189.5	478	162
Dog03	891.8	132.2	362.4	3993	376	24000	frisbee_reverse_r.mp4	6264	122.5	429	177.5	483	150
Dog03	893.1	130.9	365.4	4035	382	24000	frisbee_reverse_r.mp4	6360	116.5	435	171.5	489	144
Dog03	892.6	131.4	367.3	3999	386	24000	frisbee_reverse_r.mp4	6426	130.5	427	185.5	481	158
Dog03	890.2	133.8	370.7	3963	390	24000	frisbee_reverse_r.mp4	6483	179.5	398	234.5	452	207
Dog03	883.5	140.5	370.5	3885	394	24000	frisbee_reverse_r.mp4	6552	233.5	331	288.5	385	261
Dog03	880.4	143.6	368.8	3802	399	24000	frisbee_reverse_r.mp4	6639	295.5	251	350.5	305	323
Dog03	784.1	239.9	326.8	3822	402	24000	frisbee_reverse_r.mp4	6693	330.5	216	385.5	270	358
Dog03	734.7	289.3	328.4	3851	405	24000	frisbee_reverse_r.mp4	6744	367.5	184	422.5	238	395
Dog03	733.5	290.5	323.4	3849	407	24000	frisbee_reverse_r.mp4	6772	389.5	170	444.5	224	417
Dog03	726.1	297.9	319.4	3880	410	24000	frisbee_reverse_r.mp4	6828	430.5	150	485.5	204	458
Dog03	394	630	276.8	4002	415	24000	frisbee_reverse_r.mp4	6912	493.5	139	548.5	193	521
Dog03	370.7	653.3	272.8	3662	422	24000	frisbee_reverse_r.mp4	7027	491.5	137	546.5	191	519
Dog03	372.4	651.6	271.9	3638	423	24000	frisbee_reverse_r.mp4	7038	494.5	140	549.5	194	522
Dog03	420.7	603.3	259.2	3465	427	24000	frisbee_reverse_r.mp4	7101	494.5	140	549.5	194	522
Dog03	414.8	609.2	261.3	3400	430	24000	frisbee_reverse_r.mp4	7162	494.5	140	549.5	194	522
Dog03	415.8	608.2	262.6	3352	434	24000	frisbee_reverse_r.mp4	7221	494.5	140	549.5	194	522
Dog03	411.9	612.1	262.6	3332	437	24000	frisbee_reverse_r.mp4	7267	497.5	140	552.5	194	525
Dog03	414.1	609.9	262.5	3347	439	24000	frisbee_reverse_r.mp4	7314	494.5	140	549.5	194	522
Dog03	440.1	583.9	250.3	3385	443	24000	frisbee_reverse_r.mp4	7374	494.5	140	549.5	194	522
Dog03	446.5	577.5	247.7	3454	447	24000	frisbee_reverse_r.mp4	7434	494.5	140	549.5	194	522
Dog03	449	575	245.6	3538	450	24000	frisbee_reverse_r.mp4	7494	494.5	140	549.5	194	522
Dog03	451.3	572.7	241.6	3667	454	24000	frisbee_reverse_r.mp4	7554	494.5	140	549.5	194	522
Dog03	456.6	567.4	239.8	3781	457	24000	frisbee_reverse_r.mp4	7614	494.5	140	549.5	194	522
Dog03	460.5	563.5	234.4	3873	461	24000	frisbee_reverse_r.mp4	7674	494.5	140	549.5	194	522
Dog03	463.9	560.1	233.3	3957	465	24000	frisbee_reverse_r.mp4	7734	494.5	140	549.5	194	522
Dog03	467.7	556.3	230.1	4055	468	24000	frisbee_reverse_r.mp4	7794	494.5	140	549.5	194	522
Dog03	471.4	552.6	225.7	4145	474	24000	frisbee_reverse_r.mp4	7884	492.5	140	547.5	194	520
Dog03	472.2	551.8	225.2	4160	475	24000	frisbee_reverse_r.mp4	7901	481.5	140	536.5	194	509
Dog03	473.5	550.5	222.1	4185	476	24000	frisbee_reverse_r.mp4	7932	464.5	143	519.5	197	492
Dog03	473.5	550.5	219	4214	480	24000	frisbee_reverse_r.mp4	7984	427.5	153	482.5	207	455
Dog03	480.5	543.5	216.5	4251	483	24000	frisbee_reverse_r.mp4	8041	392.5	168	447.5	222	420
Dog03	488.6	535.4	222	4323	487	24000	frisbee_reverse_r.mp4	8104	343.5	206	398.5	260	371
Dog03	675.7	348.3	334.2	4339	491	24000	frisbee_reverse_r.mp4	8170	295.5	254	350.5	308	323
Dog03	687.5	336.5	339.7	4392	494	24000	frisbee_reverse_r.mp4	8221	257.5	296	312.5	350	285
Dog03	713.6	310.4	358.8	4460	497	24000	frisbee_reverse_r.mp4	8281	216.5	348	271.5	402	244
Dog03	720.3	303.7	365.4	4446	498	24000	frisbee_reverse_r.mp4	8283	205.5	365	260.5	419	233
Dog03	798.3	225.7	467	4466	499	24000	frisbee_reverse_r.mp4	8312	192.5	381	247.5	435	220
Dog03	801.6	222.4	466.3	4464	499	24000	frisbee_reverse_r.mp4	8314	190.5	378	245.5	432	218
Dog03	810.7	213.3	486.1	4450	502	24000	frisbee_reverse_r.mp4	8365	149.5	418	204.5	472	177
Dog03	816.7	207.3	492.2	4347	505	24000	frisbee_reverse_r.mp4	8413	126.5	432	181.5	486	154
Dog03	822.8	201.2	494.9	4214	509	24000	frisbee_reverse_r.mp4	8473	117.5	434	172.5	488	145
Dog03	823.9	200.1	490.5	4085	513	24000	frisbee_reverse_r.mp4	8533	122.5	431	177.5	485	150
Dog03	908.7	115.3	444.7	3973	517	24000	frisbee_reverse_r.mp4	8605	151.5	415	206.5	469	179
Dog03	904.2	119.8	434.4	4009	520	24000	frisbee_reverse_r.mp4	8662	193.5	383	248.5	437	221
Dog03	904.1	119.9	426.5	4053	523	24000	frisbee_reverse_r.mp4	8707	231.5	327	286.5	381	259
Dog03	805.6	218.4	270	4191	527	24000	frisbee_reverse_r.mp4	8770	283.5	269	338.5	323	311
Dog03	793.1	230.9	262.2	4256	530	24000	frisbee_reverse_r.mp4	8830	317.5	227	372.5	281	345
Dog03	789.3	234.7	255.3	4264	533	24000	frisbee_reverse_r.mp4	8881	354.5	195	409.5	249	382
Dog03	788.8	235.2	256.8	4236	536	24000	frisbee_reverse_r.mp4	8926	393.5	172	448.5	226	421
Dog03	786.2	237.8	256.9	4220	537	24000	frisbee_reverse_r.mp4	8941	405.5	164	460.5	218	433
Dog03	778.5	245.5	261.6	4119	541	24000	frisbee_reverse_r.mp4	9001	453.5	145	508.5	199	481
Dog03	445.9	578.1	257	4229	543	24000	frisbee_reverse_r.mp4	9049	478.5	140	533.5	194	506
Dog03	403.5	620.5	250.3	4197	545	24000	frisbee_reverse_r.mp4	9079	493.5	140	548.5	194	521
Dog03	421.2	602.8	254.5	3997	556	24000	frisbee_reverse_r.mp4	9264	492.5	140	547.5	194	520
Dog03	432.2	591.8	248.8	3982	557	24000	frisbee_reverse_r.mp4	9268	493.5	140	548.5	194	521
Dog03	441.2	582.8	244.6	3892	560	24000	frisbee_reverse_r.mp4	9328	493.5	140	548.5	194	521
Dog03	438.7	585.3	247.3	3806	564	24000	frisbee_reverse_r.mp4	9388	493.5	140	548.5	194	521
Dog03	438.7	585.3	249	3749	567	24000	frisbee_reverse_r.mp4	9448	493.5	140	548.5	194	521
Dog03	436.1	587.9	250	3725	571	24000	frisbee_reverse_r.mp4	9508	493.5	140	548.5	194	521
Dog03	435.5	588.5	251.4	3727	575	24000	frisbee_reverse_r.mp4	9568	493.5	140	548.5	194	521
Dog03	436.7	587.3	249.8	3765	578	24000	frisbee_reverse_r.mp4	9628	493.5	140	548.5	194	521
Dog03	437.2	586.8	249.1	3812	582	24000	frisbee_reverse_r.mp4	9688	493.5	140	548.5	194	521
Dog03	437.8	586.2	248.4	3896	585	24000	frisbee_reverse_r.mp4	9748	493.5	140	548.5	194	521
Dog03	438.4	585.6	246.4	3976	589	24000	frisbee_reverse_r.mp4	9808	493.5	140	548.5	194	521
Dog03	444.2	579.8	243.8	4053	593	24000	frisbee_reverse_r.mp4	9868	493.5	140	548.5	194	521
Dog03	445.5	578.5	240.3	4113	596	24000	frisbee_reverse_r.mp4	9928	493.5	140	548.5	194	521
Dog03	447.4	576.6	236.6	4170	600	24000	frisbee_reverse_r.mp4	9988	493.5	140	548.5	194	521
Dog03	449	575	236.5	4190	602	24000	frisbee_reverse_r.mp4	10018	493.5	140	548.5	194	521
Dog03	447.9	576.1	232.3	4225	604	24000	frisbee_reverse_r.mp4	10051	478.5	143	533.5	197	506
Dog03	451.4	572.6	232	4276	607	24000	frisbee_reverse_r.mp4	10101	442.5	148	497.5	202	470
Dog03	453	571	231.8	4287	607	24000	frisbee_reverse_r.mp4	10105	442.5	148	497.5	202	470
Dog03	458.6	565.4	233.8	4335	610	24000	frisbee_reverse_r.mp4	10161	401.5	164	456.5	218	429
Dog03	488	536	239.7	4353	614	24000	frisbee_reverse_r.mp4	10221	354.5	194	409.5	248	382
Dog03	690.2	333.8	306.4	4292	619	24000	frisbee_reverse_r.mp4	10302	293.5	257	348.5	311	321
Dog03	705.6	318.4	314.2	4318	622	24000	frisbee_reverse_r.mp4	10365	254.5	296	309.5	350	282
Dog03	733.2	290.8	364.3	4359	625	24000	frisbee_reverse_r.mp4	10404	221.5	350	276.5	404	249
Dog03	779.5	244.5	466.1	4380	626	24000	frisbee_reverse_r.mp4	10431	206.5	370	261.5	424	234
Dog03	783.7	240.3	467.6	4382	627	24000	frisbee_reverse_r.mp4	10435	194.5	387	249.5	441	222
Dog03	790.4	233.6	479.4	4394	628	24000	frisbee_reverse_r.mp4	10458	179.5	396	234.5	450	207
Dog03	792.2	231.8	481.4	4384	629	24000	frisbee_reverse_r.mp4	10467	166.5	411	221.5	465	194
Dog03	801.2	222.8	490.5	4374	632	24000	frisbee_reverse_r.mp4	10517	131.5	428	186.5	482	159
Dog03	801.6	222.4	493.5	4356	632	24000	frisbee_reverse_r.mp4	10524	131.5	426	186.5	480	159
Dog03	811	213	495.1	4275	636	24000	frisbee_reverse_r.mp4	10583	118.5	431	173.5	485	146
Dog03	814.3	209.7	492.7	4223	641	24000	frisbee_reverse_r.mp4	10673	120.5	429	175.5	483	148
Dog03	876.6	147.4	469.3	4175	645	24000	frisbee_reverse_r.mp4	10733	148.5	418	203.5	472	176
Dog03	876.5	147.5	465.5	4237	648	24000	frisbee_reverse_r.mp4	10790	193.5	381	248.5	435	221
Dog03	753.3	270.7	361.8	4408	652	24000	frisbee_reverse_r.mp4	10856	244.5	311	299.5	365	272
Dog03	721.4	302.6	323.4	4456	657	24000	frisbee_reverse_r.mp4	10934	306.5	240	361.5	294	334
Dog03	618.6	405.4	274.8	4406	663	24000	frisbee_reverse_r.mp4	11042	379.5	180	434.5	234	407
Dog03	610.9	413.1	270.2	4416	664	24000	frisbee_reverse_r.mp4	11052	391.5	170	446.5	224	419
Dog03	594.9	429.1	265.4	4271	668	24000	frisbee_reverse_r.mp4	11126	440.5	147	495.5	201	468
Dog03	578.4	445.6	268.5	4090	673	24000	frisbee_reverse_r.mp4	11213	505.5	137	560.5	191	533
Dog03	387.8	636.2	268.8	4097	678	24000	frisbee_reverse_r.mp4	11294	566.5	150	621.5	204	594
Dog03	377.4	646.6	275.6	4038	682	24000	frisbee_reverse_r.mp4	11363	619.5	176	674.5	230	647
Dog03	372.7	651.3	279.4	4038	684	24000	frisbee_reverse_r.mp4	11385	642.5	195	697.5	249	670
Dog03	264.2	759.8	358.6	4113	687	24000	frisbee_reverse_r.mp4	11444	681.5	224	736.5	278	709
Dog03	232.2	791.8	396.8	4174	691	24000	frisbee_reverse_r.mp4	11507	725.5	277	780.5	331	753
Dog03	223.8	800.2	407.4	4189	694	24000	frisbee_reverse_r.mp4	11555	743.5	325	798.5	379	771
Dog03	202.4	821.6	494	4204	698	24000	frisbee_reverse_r.mp4	11630	761.5	373	816.5	427	789
Dog03	192.7	831.3	533.7	4184	702	24000	frisbee_reverse_r.mp4	11696	783.5	408	838.5	462	811
Dog03	190.4	833.6	538.5	4160	706	24000	frisbee_reverse_r.mp4	11756	817.5	429	872.5	483	845
Dog03	186.1	837.9	540.7	4174	710	24000	frisbee_reverse_r.mp4	11822	847.5	439	902.5	493	875
Dog03	182.6	841.4	540.9	4181	714	24000	frisbee_reverse_r.mp4	11885	868.5	439	923.5	493	896
Dog03	72.3	951.7	523.4	4244	717	24000	frisbee_reverse_r.mp4	11948	875.5	433	930.5	487	903
Dog03	74.6	949.4	516.8	4294	722	24000	frisbee_reverse_r.mp4	12017	853.5	426	908.5	480	881
Dog03	74.9	949.1	508.9	4325	726	24000	frisbee_reverse_r.mp4	12089	798.5	408	853.5	462	826
Dog03	74.3	949.7	508.9	4331	730	24000	frisbee_reverse_r.mp4	12152	731.5	356	786.5	410	759
Dog03	264.2	759.8	382.9	4256	736	24000	frisbee_reverse_r.mp4	12251	629.5	282	684.5	336	657
Dog03	286.8	737.2	361.4	4241	740	24000	frisbee_reverse_r.mp4	12332	565.5	250	620.5	304	593
Dog03	294.1	729.9	361.2	4253	744	24000	frisbee_reverse_r.mp4	12395	500.5	230	555.5	284	528
Dog03	670.2	353.8	358.7	4033	747	24000	frisbee_reverse_r.mp4	12449	447.5	225	502.5	279	475
Dog03	706.2	317.8	338.1	3825	754	24000	frisbee_reverse_r.mp4	12557	332.5	239	387.5	293	360
Dog03	799.4	224.6	342.9	3699	757	24000	frisbee_reverse_r.mp4	12614	281.5	259	336.5	313	309
Dog03	901.8	122.2	357.7	3592	759	24000	frisbee_reverse_r.mp4	12647	248.5	274	303.5	328	276
Dog03	902.2	121.8	357.5	3590	759	24000	frisbee_reverse_r.mp4	12649	249.5	277	304.5	331	277
Dog03	902.9	121.1	358.3	3576	760	24000	frisbee_reverse_r.mp4	12652	231.5	287	286.5	341	259
Dog03	904.8	119.2	361.5	3570	760	24000	frisbee_reverse_r.mp4	12665	233.5	287	288.5	341	261
Dog03	909.3	114.7	362.1	3532	763	24000	frisbee_reverse_r.mp4	12701	190.5	320	245.5	374	218
Dog03	913.3	110.7	363.2	3492	765	24000	frisbee_reverse_r.mp4	12749	179.5	335	234.5	389	207
Dog03	915.7	108.3	365.9	3470	774	24000	frisbee_reverse_r.mp4	12892	166.5	388	221.5	442	194
Dog03	921.4	102.6	365.5	3574	783	24000	frisbee_reverse_r.mp4	13033	160.5	416	215.5	470	188
Dog03	872.3	151.7	434.6	3683	790	24000	frisbee_reverse_r.mp4	13150	130.5	440	185.5	494	158
Dog03	860.4	163.6	526.6	3789	795	24000	frisbee_reverse_r.mp4	13243	99.5	446	154.5	500	127
Dog03	867.2	156.8	519	3866	802	24000	frisbee_reverse_r.mp4	13354	89.5	442	144.5	496	117
Dog03	915	109	468.9	3779	809	24000	frisbee_reverse_r.mp4	13471	109.5	443	164.5	497	137
Dog03	910.2	113.8	467.2	3722	812	24000	frisbee_reverse_r.mp4	13522	134.5	440	189.5	494	162
Dog03	907.9	116.1	471.8	3633	815	24000	frisbee_reverse_r.mp4	13567	176.5	407	231.5	461	204
Dog03	904.5	119.5	470.6	3588	817	24000	frisbee_reverse_r.mp4	13600	206.5	374	261.5	428	234
Dog03	899.4	124.6	470.6	3538	820	24000	frisbee_reverse_r.mp4	13657	238.5	314	293.5	368	266
Dog03	896.5	127.5	294.9	3506	823	24000	frisbee_reverse_r.mp4	13711	270.5	262	325.5	316	298
Dog03	906.7	117.3	217.4	3490	826	24000	frisbee_reverse_r.mp4	13762	300.5	217	355.5	271	328
Dog03	905.2	118.8	223.8	3516	829	24000	frisbee_reverse_r.mp4	13801	336.5	176	391.5	230	364
Dog03	906	118	221.9	3560	832	24000	frisbee_reverse_r.mp4	13861	372.5	142	427.5	196	400
Dog03	904.1	119.9	221.2	3594	835	24000	frisbee_reverse_r.mp4	13900	402.5	120	457.5	174	430
Dog03	904.7	119.3	217.5	3602	838	24000	frisbee_reverse_r.mp4	13966	449.5	100	504.5	154	477
Dog03	903.1	120.9	215.5	3593	843	24000	frisbee_reverse_r.mp4	14035	497.5	93	552.5	147	525
Dog03	902.7	121.3	215.8	3576	846	24000	frisbee_reverse_r.mp4	14098	532.5	96	587.5	150	560
Dog03	899.5	124.5	218.2	3585	850	24000	frisbee_reverse_r.mp4	14152	575.5	108	630.5	162	603
Dog03	606.1	417.9	243.6	3753	854	24000	frisbee_reverse_r.mp4	14218	623.5	133	678.5	187	651
Dog03	336.7	687.3	283.3	4009	858	24000	frisbee_reverse_r.mp4	14290	669.5	176	724.5	230	697
Dog03	333.3	690.7	287.4	4064	860	24000	frisbee_reverse_r.mp4	14332	691.5	205	746.5	259	719
Dog03	333.2	690.8	287.1	4115	863	24000	frisbee_reverse_r.mp4	14371	728.5	251	783.5	305	756
Dog03	215.9	808.1	349.6	4206	865	24000	frisbee_reverse_r.mp4	14407	743.5	287	798.5	341	771
Dog03	176.4	847.6	407.1	4238	867	24000	frisbee_reverse_r.mp4	14446	750.5	311	805.5	365	778
Dog03	166.3	857.7	419.6	4127	870	24000	frisbee_reverse_r.mp4	14491	762.5	334	817.5	388	790
Dog03	153.2	870.8	432.1	3946	874	24000	frisbee_reverse_r.mp4	14554	770.5	363	825.5	417	798
Dog03	147.9	876.1	440.1	3826	877	24000	frisbee_reverse_r.mp4	14605	773.5	379	828.5	433	801
Dog03	144.3	879.7	438.9	3766	879	24000	frisbee_reverse_r.mp4	14650	773.5	391	828.5	445	801
Dog03	142.6	881.4	441.9	3735	882	24000	frisbee_reverse_r.mp4	14707	776.5	398	831.5	452	804
Dog03	144.5	879.5	441	3746	886	24000	frisbee_reverse_r.mp4	14770	780.5	411	835.5	465	808
Dog03	146.5	877.5	440.1	3813	890	24000	frisbee_reverse_r.mp4	14839	800.5	424	855.5	478	828
Dog03	150.8	873.2	437.5	3858	893	24000	frisbee_reverse_r.mp4	14896	827.5	431	882.5	485	855
Dog03	151.6	872.4	437	3898	895	24000	frisbee_reverse_r.mp4	14929	840.5	431	895.5	485	868
Dog03	155.2	868.8	435.7	3972	898	24000	frisbee_reverse_r.mp4	14980	858.5	427	913.5	481	886
Dog03	156.6	867.4	433.9	4026	900	24000	frisbee_reverse_r.mp4	15010	863.5	425	918.5	479	891
Dog03	161.5	862.5	432.1	4097	904	24000	frisbee_reverse_r.mp4	15070	851.5	418	906.5	472	879
Dog03	164.7	859.3	432.5	4189	907	24000	frisbee_reverse_r.mp4	15130	823.5	412	878.5	466	851
Dog03	166.9	857.1	430.9	4235	909	24000	frisbee_reverse_r.mp4	15166	776.5	387	831.5	441	804
Dog03	169.5	854.5	427.3	4300	912	24000	frisbee_reverse_r.mp4	15214	743.5	361	798.5	415	771
Dog03	171.2	852.8	424.4	4359	915	24000	frisbee_reverse_r.mp4	15262	696.5	324	751.5	378	724
Dog03	175.7	848.3	422.8	4375	918	24000	frisbee_reverse_r.mp4	15313	642.5	292	697.5	346	670
Dog03	175.2	848.8	417.9	4370	921	24000	frisbee_reverse_r.mp4	15373	578.5	264	633.5	318	606
Dog03	288.7	735.3	385.1	4322	925	24000	frisbee_reverse_r.mp4	15436	509.5	245	564.5	299	537
Dog03	567.4	456.6	355.4	4084	928	24000	frisbee_reverse_r.mp4	15496	458.5	240	513.5	294	486
Dog03	577	447	354.2	4047	931	24000	frisbee_reverse_r.mp4	15541	408.5	242	463.5	296	436
Dog03	585.7	438.3	356.2	4015	936	24000	frisbee_reverse_r.mp4	15619	322.5	266	377.5	320	350
Dog03	626.4	397.6	353.4	3884	939	24000	frisbee_reverse_r.mp4	15676	269.5	287	324.5	341	297
Dog03	874.2	149.8	374.4	3589	942	24000	frisbee_reverse_r.mp4	15724	220.5	321	275.5	375	248
Dog03	888.2	135.8	378.6	3462	945	24000	frisbee_reverse_r.mp4	15772	174.5	352	229.5	406	202
Dog03	891.9	132.1	381.2	3352	948	24000	frisbee_reverse_r.mp4	15832	162.5	377	217.5	431	190
Dog03	892.2	131.8	381.9	3341	949	24000	frisbee_reverse_r.mp4	15839	163.5	381	218.5	435	191
Dog03	893.8	130.2	386.6	3287	953	24000	frisbee_reverse_r.mp4	15910	160.5	415	215.5	469	188
Dog03	894.3	129.7	388.3	3270	955	24000	frisbee_reverse_r.mp4	15949	153.5	425	208.5	479	181
Dog03	891	133	387.8	3290	960	24000	frisbee_reverse_r.mp4	16018	146.5	430	201.5	484	174
Dog03	894.8	129.2	387.7	3297	963	24000	frisbee_reverse_r.mp4	16072	136.5	444	191.5	498	164
Dog03	895.2	128.8	388.2	3335	966	24000	frisbee_reverse_r.mp4	16132	129.5	455	184.5	509	157
Dog03	876.4	147.6	504.9	3429	971	24000	frisbee_reverse_r.mp4	16195	113.5	461	168.5	515	141
Dog03	879.1	144.9	506.5	3513	974	24000	frisbee_reverse_r.mp4	16252	92.5	459	147.5	513	120
Dog03	883.3	140.7	504.8	3634	978	24000	frisbee_reverse_r.mp4	16318	76.5	451	131.5	505	104
Dog03	887.5	136.5	495.8	3700	982	24000	frisbee_reverse_r.mp4	16384	71.5	447	126.5	501	99
Dog03	886.9	137.1	490.5	3763	985	24000	frisbee_reverse_r.mp4	16447	75.5	448	130.5	502	103
Dog03	923.6	100.4	379.9	3739	988	24000	frisbee_reverse_r.mp4	16495	89.5	451	144.5	505	117
Dog03	930.3	93.7	347	3654	992	24000	frisbee_reverse_r.mp4	16564	126.5	448	181.5	502	154
Dog03	927.5	96.5	345.3	3635	995	24000	frisbee_reverse_r.mp4	16615	176.5	418	231.5	472	204
Dog03	927.7	96.3	343.7	3623	998	24000	frisbee_reverse_r.mp4	16660	224.5	365	279.5	419	252
Dog03	928.9	95.1	342.7	3594	1002	24000	frisbee_reverse_r.mp4	16720	279.5	301	334.5	355	307
Dog03	928.5	95.5	342.3	3574	1005	24000	frisbee_reverse_r.mp4	16771	323.5	265	378.5	319	351
Dog03	929.8	94.2	340.9	3564	1008	24000	frisbee_reverse_r.mp4	16828	367.5	232	422.5	286	395
Dog03	926.7	97.3	339.8	3543	1011	24000	frisbee_reverse_r.mp4	16870	408.5	208	463.5	262	436
Dog03	926.8	97.2	340.5	3541	1011	24000	frisbee_reverse_r.mp4	16872	407.5	208	462.5	262	435
Dog03	925.7	98.3	340.5	3536	1011	24000	frisbee_reverse_r.mp4	16879	412.5	207	467.5	261	440
Dog03	924.7	99.3	340.3	3540	1015	24000	frisbee_reverse_r.mp4	16945	468.5	181	523.5	235	496
Dog03	925.8	98.2	341.1	3535	1018	24000	frisbee_reverse_r.mp4	16993	515.5	173	570.5	227	543
Dog03	923.8	100.2	340.8	3547	1022	24000	frisbee_reverse_r.mp4	17059	573.5	172	628.5	226	601
Dog03	925.7	98.3	341.4	3556	1026	24000	frisbee_reverse_r.mp4	17122	630.5	185	685.5	239	658
Dog03	927.7	96.3	339.3	3592	1029	24000	frisbee_reverse_r.mp4	17182	676.5	204	731.5	258	704
Dog03	928.7	95.3	340.5	3612	1031	24000	frisbee_reverse_r.mp4	17210	705.5	220	760.5	274	733
Dog03	928.1	95.9	340.3	3619	1032	24000	frisbee_reverse_r.mp4	17230	722.5	230	777.5	284	750
Dog03	926	98	337.1	3655	1035	24000	frisbee_reverse_r.mp4	17269	740.5	256	795.5	310	768
Dog03	927.7	96.3	337.2	3679	1038	24000	frisbee_reverse_r.mp4	17317	741.5	280	796.5	334	769
Dog03	927.7	96.3	337.2	3728	1041	24000	frisbee_reverse_r.mp4	17371	740.5	301	795.5	355	768
Dog03	928.8	95.2	338.8	3749	1045	24000	frisbee_reverse_r.mp4	17437	746.5	320	801.5	374	774
Dog03	930.6	93.4	335.3	3754	1048	24000	frisbee_reverse_r.mp4	17497	751.5	337	806.5	391	779
Dog03	930.4	93.6	335.2	3772	1051	24000	frisbee_reverse_r.mp4	17542	756.5	355	811.5	409	784
Dog03	932.6	91.4	334.8	3817	1056	24000	frisbee_reverse_r.mp4	17617	779.5	388	834.5	442	807
Dog03	930.2	93.8	334.2	3812	1059	24000	frisbee_reverse_r.mp4	17674	799.5	407	854.5	461	827
Dog03	931.7	92.3	332.8	3836	1062	24000	frisbee_reverse_r.mp4	17731	821.5	420	876.5	474	849
Dog03	932.2	91.8	334.1	3857	1065	24000	frisbee_reverse_r.mp4	17779	842.5	425	897.5	479	870
Dog03	933.6	90.4	334.3	3847	1069	24000	frisbee_reverse_r.mp4	17839	856.5	427	911.5	481	884
Dog03	934.5	89.5	333.7	3854	1072	24000	frisbee_reverse_r.mp4	17884	837.5	416	892.5	470	865
Dog03	933.9	90.1	332.8	3866	1075	24000	frisbee_reverse_r.mp4	17935	802.5	394	857.5	448	830
Dog03	935.2	88.8	331.4	3900	1077	24000	frisbee_reverse_r.mp4	17980	772.5	365	827.5	419	800
Dog03	934.7	89.3	329.6	3937	1080	24000	frisbee_reverse_r.mp4	18022	723.5	314	778.5	368	751
Dog03	933.2	90.8	326	3999	1083	24000	frisbee_reverse_r.mp4	18082	682.5	266	737.5	320	710
Dog03	937.8	86.2	323.6	4076	1087	24000	frisbee_reverse_r.mp4	18139	623.5	216	678.5	270	651
Dog03	1300.8	-276.8	182.8	3916	1090	24000	frisbee_reverse_r.mp4	18193	579.5	184	634.5	238	607
Dog03	NA	NA	NA	NA	1094	24000	frisbee_reverse_r.mp4	18256	514.5	153	569.5	207	542
Dog03	NA	NA	NA	NA	1103	24000	frisbee_reverse_r.mp4	18402	517.5	154	572.5	208	545
Dog03	NA	NA	NA	NA	1118	24000	frisbee_reverse_r.mp4	18653	517.5	155	572.5	209	545
Dog03	NA	NA	NA	NA	1122	24000	frisbee_reverse_r.mp4	18727	518.5	153	573.5	207	546
Dog03	NA	NA	NA	NA	1127	24000	frisbee_reverse_r.mp4	18814	516.5	156	571.5	210	544
Dog03	NA	NA	NA	NA	1132	24000	frisbee_reverse_r.mp4	18898	517.5	154	572.5	208	545
Dog03	NA	NA	NA	NA	1139	24000	frisbee_reverse_r.mp4	19006	515.5	154	570.5	208	543
Dog03	NA	NA	NA	NA	1147	24000	frisbee_reverse_r.mp4	19138	517.5	153	572.5	207	545
Dog03	NA	NA	NA	NA	1154	24000	frisbee_reverse_r.mp4	19251	533.5	160	588.5	214	561
Dog03	NA	NA	NA	NA	1155	24000	frisbee_reverse_r.mp4	19267	546.5	167	601.5	221	574
Dog03	NA	NA	NA	NA	1157	24000	frisbee_reverse_r.mp4	19301	579.5	186	634.5	240	607
Dog03	NA	NA	NA	NA	1160	24000	frisbee_reverse_r.mp4	19352	623.5	214	678.5	268	651
Dog03	NA	NA	NA	NA	1163	24000	frisbee_reverse_r.mp4	19400	668.5	252	723.5	306	696
Dog03	NA	NA	NA	NA	1166	24000	frisbee_reverse_r.mp4	19457	710.5	297	765.5	351	738
Dog03	NA	NA	NA	NA	1168	24000	frisbee_reverse_r.mp4	19496	740.5	333	795.5	387	768
Dog03	NA	NA	NA	NA	1171	24000	frisbee_reverse_r.mp4	19535	785.5	381	840.5	435	813
Dog03	NA	NA	NA	NA	1173	24000	frisbee_reverse_r.mp4	19580	815.5	405	870.5	459	843
Dog03	1191.7	-167.7	176	4059	1176	24000	frisbee_reverse_r.mp4	19628	844.5	422	899.5	476	872
Dog03	317.2	706.8	438.8	4603	1181	24000	frisbee_reverse_r.mp4	19712	847.5	425	902.5	479	875
Dog03	307.4	716.6	460.6	4646	1184	24000	frisbee_reverse_r.mp4	19760	812.5	404	867.5	458	840
Dog03	298.9	725.1	462.5	4666	1187	24000	frisbee_reverse_r.mp4	19808	772.5	366	827.5	420	800
Dog03	286.2	737.8	464	4549	1191	24000	frisbee_reverse_r.mp4	19868	710.5	296	765.5	350	738
Dog03	280	744	440	4268	1195	24000	frisbee_reverse_r.mp4	19934	654.5	239	709.5	293	682
Dog03	276.2	747.8	310.1	3912	1199	24000	frisbee_reverse_r.mp4	20015	592.5	193	647.5	247	620
Dog03	270.5	753.5	311.7	3788	1202	24000	frisbee_reverse_r.mp4	20066	532.5	162	587.5	216	560
Dog03	266.4	757.6	312.1	3708	1206	24000	frisbee_reverse_r.mp4	20117	518.5	154	573.5	208	546
Dog03	43.8	980.2	323	3662	1209	24000	frisbee_reverse_r.mp4	20177	518.5	154	573.5	208	546
Dog03	38.7	985.3	329.5	3641	1213	24000	frisbee_reverse_r.mp4	20237	518.5	154	573.5	208	546
Dog03	32.5	991.5	329.9	3640	1216	24000	frisbee_reverse_r.mp4	20297	518.5	154	573.5	208	546
Dog03	30.8	993.2	329.6	3681	1220	24000	frisbee_reverse_r.mp4	20357	518.5	154	573.5	208	546
Dog03	31.6	992.4	329.2	3741	1224	24000	frisbee_reverse_r.mp4	20417	518.5	154	573.5	208	546
Dog03	38	986	328.7	3798	1227	24000	frisbee_reverse_r.mp4	20477	518.5	154	573.5	208	546
Dog03	38	986	325.4	3861	1231	24000	frisbee_reverse_r.mp4	20537	518.5	154	573.5	208	546
Dog03	39.2	984.8	324.7	3926	1234	24000	frisbee_reverse_r.mp4	20597	518.5	154	573.5	208	546
Dog03	38.9	985.1	323.6	3958	1238	24000	frisbee_reverse_r.mp4	20657	518.5	154	573.5	208	546
Dog03	52.4	971.6	326.7	3972	1242	24000	frisbee_reverse_r.mp4	20717	518.5	154	573.5	208	546
Dog03	67.5	956.5	324.1	4024	1245	24000	frisbee_reverse_r.mp4	20777	518.5	154	573.5	208	546
Dog03	71.3	952.7	322.3	4067	1249	24000	frisbee_reverse_r.mp4	20837	518.5	154	573.5	208	546
Dog03	73.5	950.5	319.4	4127	1252	24000	frisbee_reverse_r.mp4	20897	518.5	154	573.5	208	546
Dog03	78.8	945.2	315.7	4195	1256	24000	frisbee_reverse_r.mp4	20957	518.5	154	573.5	208	546
Dog03	82.8	941.2	316.8	4244	1260	24000	frisbee_reverse_r.mp4	21017	518.5	154	573.5	208	546
Dog03	82.9	941.1	315.7	4249	1261	24000	frisbee_reverse_r.mp4	21034	517.5	154	572.5	208	545
Dog03	82.8	941.2	316.1	4261	1261	24000	frisbee_reverse_r.mp4	21047	518.5	154	573.5	208	546
Dog03	82.4	941.6	313	4270	1264	24000	frisbee_reverse_r.mp4	21084	532.5	159	587.5	213	560
Dog03	80.8	943.2	311.1	4281	1266	24000	frisbee_reverse_r.mp4	21121	565.5	175	620.5	229	593
Dog03	80.4	943.6	310.8	4260	1269	24000	frisbee_reverse_r.mp4	21169	609.5	203	664.5	257	637
Dog03	79.4	944.6	315.8	4263	1272	24000	frisbee_reverse_r.mp4	21223	654.5	239	709.5	293	682
Dog03	78.9	945.1	315.1	4260	1275	24000	frisbee_reverse_r.mp4	21268	696.5	281	751.5	335	724
Dog03	80.4	943.6	316.6	4268	1278	24000	frisbee_reverse_r.mp4	21319	741.5	331	796.5	385	769
Dog03	81.8	942.2	318.4	4316	1281	24000	frisbee_reverse_r.mp4	21370	786.5	382	841.5	436	814
Dog03	151.2	872.8	456	4429	1284	24000	frisbee_reverse_r.mp4	21418	827.5	412	882.5	466	855
Dog03	160.5	863.5	497	4450	1286	24000	frisbee_reverse_r.mp4	21466	849.5	424	904.5	478	877
Dog03	160.3	863.7	499.8	4485	1289	24000	frisbee_reverse_r.mp4	21501	853.5	426	908.5	480	881
Dog03	159.2	864.8	501	4513	1291	24000	frisbee_reverse_r.mp4	21546	846.5	421	901.5	475	874
Dog03	155.2	868.8	500.1	4518	1294	24000	frisbee_reverse_r.mp4	21585	817.5	405	872.5	459	845
Dog03	151.3	872.7	501.4	4446	1297	24000	frisbee_reverse_r.mp4	21648	770.5	365	825.5	419	798
Dog03	146.7	877.3	501.6	4336	1300	24000	frisbee_reverse_r.mp4	21690	727.5	314	782.5	368	755
Dog03	157.9	866.1	489.9	4163	1303	24000	frisbee_reverse_r.mp4	21744	681.5	266	736.5	320	709
Dog03	391.6	632.4	326.9	3885	1307	24000	frisbee_reverse_r.mp4	21804	623.5	214	678.5	268	651
Dog03	392.5	631.5	314.8	3811	1310	24000	frisbee_reverse_r.mp4	21861	579.5	185	634.5	239	607
Dog03	396.1	627.9	311.5	3788	1314	24000	frisbee_reverse_r.mp4	21924	515.5	153	570.5	207	543
Dog03	399.8	624.2	310	3794	1318	24000	frisbee_reverse_r.mp4	21996	457.5	137	512.5	191	485
Dog03	444.5	579.5	305.8	3751	1321	24000	frisbee_reverse_r.mp4	22035	411.5	134	466.5	188	439
Dog03	742.7	281.3	241.9	3490	1324	24000	frisbee_reverse_r.mp4	22092	364.5	137	419.5	191	392
Dog03	755.7	268.3	237.4	3381	1327	24000	frisbee_reverse_r.mp4	22143	320.5	148	375.5	202	348
Dog03	761.1	262.9	237.7	3330	1331	24000	frisbee_reverse_r.mp4	22200	262.5	175	317.5	229	290
Dog03	763.7	260.3	237.3	3296	1334	24000	frisbee_reverse_r.mp4	22254	213.5	204	268.5	258	241
Dog03	766.5	257.5	239.8	3299	1337	24000	frisbee_reverse_r.mp4	22308	167.5	237	222.5	291	195
Dog03	847.7	176.3	309.2	3278	1339	24000	frisbee_reverse_r.mp4	22347	173.5	252	228.5	306	201
Dog03	855.6	168.4	316.7	3264	1341	24000	frisbee_reverse_r.mp4	22377	178.5	269	233.5	323	206
Dog03	862.6	161.4	322.6	3256	1344	24000	frisbee_reverse_r.mp4	22425	183.5	300	238.5	354	211
Dog03	860.6	163.4	325.5	3281	1347	24000	frisbee_reverse_r.mp4	22479	183.5	327	238.5	381	211
Dog03	861.9	162.1	329.3	3316	1351	24000	frisbee_reverse_r.mp4	22536	182.5	368	237.5	422	210
Dog03	835.7	188.3	434.9	3401	1355	24000	frisbee_reverse_r.mp4	22602	173.5	411	228.5	465	201
Dog03	838.6	185.4	438.4	3467	1358	24000	frisbee_reverse_r.mp4	22659	151.5	428	206.5	482	179
Dog03	840.1	183.9	438.4	3515	1361	24000	frisbee_reverse_r.mp4	22707	139.5	438	194.5	492	167
Dog03	843.3	180.7	439.7	3573	1364	24000	frisbee_reverse_r.mp4	22755	96.5	445	151.5	499	124
Dog03	843.5	180.5	439.5	3578	1364	24000	frisbee_reverse_r.mp4	22758	97.5	446	152.5	500	125
Dog03	847.8	176.2	437.5	3627	1368	24000	frisbee_reverse_r.mp4	22824	78.5	445	133.5	499	106
Dog03	853.8	170.2	433.4	3703	1373	24000	frisbee_reverse_r.mp4	22908	75.5	440	130.5	494	103
Dog03	855	169	429.6	3732	1376	24000	frisbee_reverse_r.mp4	22965	80.5	440	135.5	494	108
Dog03	855	169	424.1	3750	1380	24000	frisbee_reverse_r.mp4	23022	99.5	442	154.5	496	127
Dog03	856.3	167.7	421.1	3780	1383	24000	frisbee_reverse_r.mp4	23073	139.5	428	194.5	482	167
Dog03	858.6	165.4	420.3	3827	1386	24000	frisbee_reverse_r.mp4	23130	181.5	395	236.5	449	209
Dog03	858.5	165.5	418.1	3872	1389	24000	frisbee_reverse_r.mp4	23178	223.5	344	278.5	398	251
Dog03	858.5	165.5	417.9	3901	1392	24000	frisbee_reverse_r.mp4	23220	267.5	304	322.5	358	295
Dog03	872.5	151.5	406.8	3953	1396	24000	frisbee_reverse_r.mp4	23286	320.5	255	375.5	309	348
Dog03	NA	NA	NA	NA	1399	24000	frisbee_reverse_r.mp4	23346	364.5	230	419.5	284	392
Dog03	NA	NA	NA	NA	1403	24000	frisbee_reverse_r.mp4	23400	418.5	206	473.5	260	446
Dog03	NA	NA	NA	NA	1407	24000	frisbee_reverse_r.mp4	23472	472.5	192	527.5	246	500
Dog03	NA	NA	NA	NA	1407	24000	frisbee_reverse_r.mp4	23474	474.5	195	529.5	249	502
Dog03	NA	NA	NA	NA	1407	24000	frisbee_reverse_r.mp4	23478	472.5	195	527.5	249	500
Dog03	903.9	120.1	339.1	3926	1411	24000	frisbee_reverse_r.mp4	23541	531.5	197	586.5	251	559
Dog03	898.1	125.9	332.6	3902	1414	24000	frisbee_reverse_r.mp4	23586	574.5	204	629.5	258	602
Dog03	899.1	124.9	327.3	3887	1419	24000	frisbee_reverse_r.mp4	23673	642.5	238	697.5	292	670
Dog03	900.2	123.8	327.4	3883	1423	24000	frisbee_reverse_r.mp4	23745	695.5	279	750.5	333	723
Dog03	897.4	126.6	328.3	3797	1425	24000	frisbee_reverse_r.mp4	23781	723.5	305	778.5	359	751
Dog03	892.4	131.6	330.6	3632	1428	24000	frisbee_reverse_r.mp4	23820	736.5	348	791.5	402	764
Dog03	886.2	137.8	337.3	3448	1431	24000	frisbee_reverse_r.mp4	23871	752.5	378	807.5	432	780
Dog03	881.4	142.6	341.7	3292	1434	24000	frisbee_reverse_r.mp4	23931	773.5	402	828.5	456	801
Dog03	878.5	145.5	345.1	3225	1437	24000	frisbee_reverse_r.mp4	23967	801.5	420	856.5	474	829
Dog03	879.2	144.8	344.9	3223	1437	24000	frisbee_reverse_r.mp4	23970	797.5	420	852.5	474	825
Dog03	878.8	145.2	346	3212	1438	24000	frisbee_reverse_r.mp4	23984	803.5	424	858.5	478	831
Dog04	467	467	441.1	4812	1	24000	frisbee_reverse_l.mp4	0	815	387	870	441	842.5
Dog04	482.3	482.3	451.1	4834	6	24000	frisbee_reverse_l.mp4	84	800.5	377	855.5	431	828
Dog04	497.8	497.8	445.9	4825	12	24000	frisbee_reverse_l.mp4	184	801.5	387	856.5	441	829
Dog04	967.2	967.2	446.7	4242	18	24000	frisbee_reverse_l.mp4	284	811.5	401	866.5	455	839
Dog04	954.9	954.9	454.5	3849	22	24000	frisbee_reverse_l.mp4	351	826.5	412	881.5	466	854
Dog04	935.8	935.8	470.6	3498	26	24000	frisbee_reverse_l.mp4	417	840.5	415	895.5	469	868
Dog04	926.1	926.1	479.7	3188	30	24000	frisbee_reverse_l.mp4	489	850.5	422	905.5	476	878
Dog04	832.6	832.6	523.7	2889	39	24000	frisbee_reverse_l.mp4	640	861.5	425	916.5	479	889
Dog04	109.2	109.2	406	3074	43	24000	frisbee_reverse_l.mp4	703	859.5	424	914.5	478	887
Dog04	89.6	89.6	394.7	3061	44	24000	frisbee_reverse_l.mp4	728	856.5	424	911.5	478	884
Dog04	97.7	97.7	407.7	3079	47	24000	frisbee_reverse_l.mp4	777	841.5	416	896.5	470	869
Dog04	99.2	99.2	408	3109	49	24000	frisbee_reverse_l.mp4	810	823.5	407	878.5	461	851
Dog04	95.6	95.6	409	3135	51	24000	frisbee_reverse_l.mp4	833	796.5	390	851.5	444	824
Dog04	97.4	97.4	409.8	3173	52	24000	frisbee_reverse_l.mp4	851	782.5	376	837.5	430	810
Dog04	97.3	97.3	408.7	3182	52	24000	frisbee_reverse_l.mp4	862	780.5	376	835.5	430	808
Dog04	98.9	98.9	410	3194	53	24000	frisbee_reverse_l.mp4	867	764.5	363	819.5	417	792
Dog04	100	100	409.6	3215	54	24000	frisbee_reverse_l.mp4	884	747.5	351	802.5	405	775
Dog04	101.3	101.3	409.3	3224	54	24000	frisbee_reverse_l.mp4	888	749.5	354	804.5	408	777
Dog04	100.8	100.8	409.7	3233	55	24000	frisbee_reverse_l.mp4	901	728.5	332	783.5	386	756
Dog04	101	101	410.1	3269	56	24000	frisbee_reverse_l.mp4	925	717.5	318	772.5	372	745
Dog04	101	101	411.7	3268	57	24000	frisbee_reverse_l.mp4	934	701.5	311	756.5	365	729
Dog04	102.6	102.6	411.6	3273	58	24000	frisbee_reverse_l.mp4	951	686.5	298	741.5	352	714
Dog04	100.3	100.3	408.7	3263	59	24000	frisbee_reverse_l.mp4	967	670.5	283	725.5	337	698
Dog04	100	100	409.1	3274	60	24000	frisbee_reverse_l.mp4	984	651.5	274	706.5	328	679
Dog04	98.3	98.3	407.7	3268	61	24000	frisbee_reverse_l.mp4	1001	642.5	267	697.5	321	670
Dog04	100.7	100.7	409.2	3256	62	24000	frisbee_reverse_l.mp4	1017	627.5	258	682.5	312	655
Dog04	99.8	99.8	406.1	3260	63	24000	frisbee_reverse_l.mp4	1034	610.5	251	665.5	305	638
Dog04	101.6	101.6	408.1	3258	65	24000	frisbee_reverse_l.mp4	1067	581.5	235	636.5	289	609
Dog04	102	102	411.2	3257	66	24000	frisbee_reverse_l.mp4	1084	559.5	229	614.5	283	587
Dog04	181.2	181.2	464	3267	67	24000	frisbee_reverse_l.mp4	1101	549.5	222	604.5	276	577
Dog04	389.4	389.4	570	3209	69	24000	frisbee_reverse_l.mp4	1134	518.5	217	573.5	271	546
Dog04	397.9	397.9	574	3231	71	24000	frisbee_reverse_l.mp4	1167	490.5	214	545.5	268	518
Dog04	394.9	394.9	573.8	3290	73	24000	frisbee_reverse_l.mp4	1201	460.5	208	515.5	262	488
Dog04	386	386	574.5	3351	75	24000	frisbee_reverse_l.mp4	1234	427.5	210	482.5	264	455
Dog04	380.7	380.7	576.5	3435	76	24000	frisbee_reverse_l.mp4	1265	408.5	218	463.5	272	436
Dog04	380.4	380.4	578.4	3501	78	24000	frisbee_reverse_l.mp4	1284	378.5	224	433.5	278	406
Dog04	371.6	371.6	577.2	3594	80	24000	frisbee_reverse_l.mp4	1317	344.5	237	399.5	291	372
Dog04	247.2	247.2	560.2	3880	83	24000	frisbee_reverse_l.mp4	1367	302.5	261	357.5	315	330
Dog04	236.6	236.6	562.4	4024	86	24000	frisbee_reverse_l.mp4	1417	255.5	289	310.5	343	283
Dog04	232.9	232.9	561.9	4069	88	24000	frisbee_reverse_l.mp4	1451	222.5	312	277.5	366	250
Dog04	221.5	221.5	559.8	4047	91	24000	frisbee_reverse_l.mp4	1501	194.5	354	249.5	408	222
Dog04	207.4	207.4	555.5	4029	92	24000	frisbee_reverse_l.mp4	1531	186.5	361	241.5	415	214
Dog04	56.8	56.8	493.6	4100	96	24000	frisbee_reverse_l.mp4	1584	176.5	369	231.5	423	204
Dog04	53.8	53.8	494.1	4132	100	24000	frisbee_reverse_l.mp4	1651	163.5	383	218.5	437	191
Dog04	51.7	51.7	488.8	4236	107	24000	frisbee_reverse_l.mp4	1767	164.5	391	219.5	445	192
Dog04	58.3	58.3	491.4	4396	117	24000	frisbee_reverse_l.mp4	1934	172.5	391	227.5	445	200
Dog04	50.2	50.2	409.3	4417	126	24000	frisbee_reverse_l.mp4	2084	177.5	388	232.5	442	205
Dog04	57.5	57.5	392.1	4529	135	24000	frisbee_reverse_l.mp4	2234	183.5	384	238.5	438	211
Dog04	59.6	59.6	394.9	4533	143	24000	frisbee_reverse_l.mp4	2367	188.5	378	243.5	432	216
Dog04	57.5	57.5	394.2	4371	151	24000	frisbee_reverse_l.mp4	2501	186.5	378	241.5	432	214
Dog04	54.6	54.6	399	4209	163	24000	frisbee_reverse_l.mp4	2701	186.5	386	241.5	440	214
Dog04	48.2	48.2	397.1	4202	174	24000	frisbee_reverse_l.mp4	2884	163.5	418	218.5	472	191
Dog04	50.8	50.8	397.1	4186	180	24000	frisbee_reverse_l.mp4	2984	143.5	426	198.5	480	171
Dog04	47	47	395.3	4184	188	24000	frisbee_reverse_l.mp4	3117	126.5	428	181.5	482	154
Dog04	45.6	45.6	397.4	4191	201	24000	frisbee_reverse_l.mp4	3339	112.5	429	167.5	483	140
Dog04	43.9	43.9	398.8	4186	203	24000	frisbee_reverse_l.mp4	3367	123.5	428	178.5	482	151
Dog04	41.5	41.5	399.3	4144	210	24000	frisbee_reverse_l.mp4	3484	213.5	371	268.5	425	241
Dog04	45.3	45.3	401.5	4160	211	24000	frisbee_reverse_l.mp4	3501	224.5	351	279.5	405	252
Dog04	46.2	46.2	403.4	4176	212	24000	frisbee_reverse_l.mp4	3517	240.5	335	295.5	389	268
Dog04	48.4	48.4	405.2	4190	215	24000	frisbee_reverse_l.mp4	3567	281.5	295	336.5	349	309
Dog04	47.1	47.1	405	4208	216	24000	frisbee_reverse_l.mp4	3584	298.5	281	353.5	335	326
Dog04	50.6	50.6	407.2	4251	218	24000	frisbee_reverse_l.mp4	3617	321.5	260	376.5	314	349
Dog04	58.7	58.7	410.1	4396	222	24000	frisbee_reverse_l.mp4	3684	380.5	224	435.5	278	408
Dog04	248	248	533.2	4499	226	24000	frisbee_reverse_l.mp4	3751	436.5	195	491.5	249	464
Dog04	462.2	462.2	576.6	4423	229	24000	frisbee_reverse_l.mp4	3801	478.5	189	533.5	243	506
Dog04	478.1	478.1	578.9	4459	231	24000	frisbee_reverse_l.mp4	3834	507.5	189	562.5	243	535
Dog04	483.6	483.6	575.9	4473	232	24000	frisbee_reverse_l.mp4	3851	522.5	187	577.5	241	550
Dog04	502.2	502.2	572.4	4501	235	24000	frisbee_reverse_l.mp4	3901	567.5	189	622.5	243	595
Dog04	511.7	511.7	572	4491	238	24000	frisbee_reverse_l.mp4	3951	609.5	206	664.5	260	637
Dog04	775.7	775.7	565.6	4173	241	24000	frisbee_reverse_l.mp4	4001	649.5	226	704.5	280	677
Dog04	792.8	792.8	565.4	4054	243	24000	frisbee_reverse_l.mp4	4034	679.5	247	734.5	301	707
Dog04	809.6	809.6	564.1	3880	246	24000	frisbee_reverse_l.mp4	4084	723.5	276	778.5	330	751
Dog04	813.2	813.2	564.1	3855	246	24000	frisbee_reverse_l.mp4	4098	723.5	278	778.5	332	751
Dog04	817.5	817.5	563.1	3802	248	24000	frisbee_reverse_l.mp4	4117	733.5	304	788.5	358	761
Dog04	820	820	564.8	3778	249	24000	frisbee_reverse_l.mp4	4134	733.5	321	788.5	375	761
Dog04	827.1	827.1	565.2	3713	252	24000	frisbee_reverse_l.mp4	4184	750.5	355	805.5	409	778
Dog04	858.2	858.2	577.2	3693	258	24000	frisbee_reverse_l.mp4	4284	789.5	407	844.5	461	817
Dog04	902.8	902.8	587.4	3763	262	24000	frisbee_reverse_l.mp4	4351	820.5	428	875.5	482	848
Dog04	904	904	587	3762	262	24000	frisbee_reverse_l.mp4	4354	821.5	425	876.5	479	849
Dog04	908.9	908.9	583.2	3844	265	24000	frisbee_reverse_l.mp4	4401	837.5	431	892.5	485	865
Dog04	912.2	912.2	579.9	3997	269	24000	frisbee_reverse_l.mp4	4467	856.5	431	911.5	485	884
Dog04	912.3	912.3	578.8	4112	271	24000	frisbee_reverse_l.mp4	4501	863.5	425	918.5	479	891
Dog04	917.7	917.7	575.7	4190	273	24000	frisbee_reverse_l.mp4	4534	865.5	422	920.5	476	893
Dog04	920.2	920.2	574.2	4297	275	24000	frisbee_reverse_l.mp4	4567	862.5	418	917.5	472	890
Dog04	917	917	575.4	4332	276	24000	frisbee_reverse_l.mp4	4584	857.5	415	912.5	469	885
Dog04	920.8	920.8	572.3	4408	278	24000	frisbee_reverse_l.mp4	4617	844.5	415	899.5	469	872
Dog04	923.5	923.5	569.6	4489	281	24000	frisbee_reverse_l.mp4	4667	803.5	401	858.5	455	831
Dog04	918.3	918.3	571.3	4560	287	24000	frisbee_reverse_l.mp4	4767	711.5	320	766.5	374	739
Dog04	710.6	710.6	599.2	4694	291	24000	frisbee_reverse_l.mp4	4834	652.5	266	707.5	320	680
Dog04	681.4	681.4	598.9	4716	295	24000	frisbee_reverse_l.mp4	4901	588.5	227	643.5	281	616
Dog04	679.1	679.1	597.1	4716	296	24000	frisbee_reverse_l.mp4	4917	572.5	220	627.5	274	600
Dog04	666.4	666.4	596.2	4729	299	24000	frisbee_reverse_l.mp4	4967	523.5	202	578.5	256	551
Dog04	386.5	386.5	559.2	5012	303	24000	frisbee_reverse_l.mp4	5034	459.5	187	514.5	241	487
Dog04	332.3	332.3	538	5063	305	24000	frisbee_reverse_l.mp4	5078	428.5	184	483.5	238	456
Dog04	328.2	328.2	536.4	5058	306	24000	frisbee_reverse_l.mp4	5084	411.5	187	466.5	241	439
Dog04	314.9	314.9	530.3	5018	309	24000	frisbee_reverse_l.mp4	5134	364.5	194	419.5	248	392
Dog04	302.1	302.1	527.2	4928	312	24000	frisbee_reverse_l.mp4	5184	317.5	205	372.5	259	345
Dog04	177.5	177.5	470.8	4850	315	24000	frisbee_reverse_l.mp4	5234	266.5	226	321.5	280	294
Dog04	98.7	98.7	426.4	4793	318	24000	frisbee_reverse_l.mp4	5284	218.5	258	273.5	312	246
Dog04	90.2	90.2	421.6	4745	320	24000	frisbee_reverse_l.mp4	5317	190.5	278	245.5	332	218
Dog04	89.5	89.5	423.3	4685	322	24000	frisbee_reverse_l.mp4	5351	178.5	307	233.5	361	206
Dog04	85.1	85.1	422.5	4614	324	24000	frisbee_reverse_l.mp4	5384	176.5	324	231.5	378	204
Dog04	80.7	80.7	419.6	4551	326	24000	frisbee_reverse_l.mp4	5417	174.5	341	229.5	395	202
Dog04	77.7	77.7	417.9	4514	328	24000	frisbee_reverse_l.mp4	5451	176.5	354	231.5	408	204
Dog04	77.2	77.2	416.7	4480	331	24000	frisbee_reverse_l.mp4	5501	176.5	373	231.5	427	204
Dog04	74.9	74.9	417.2	4481	333	24000	frisbee_reverse_l.mp4	5534	174.5	378	229.5	432	202
Dog04	80.1	80.1	423.1	4512	336	24000	frisbee_reverse_l.mp4	5584	174.5	385	229.5	439	202
Dog04	80	80	423.3	4502	339	24000	frisbee_reverse_l.mp4	5634	178.5	385	233.5	439	206
Dog04	82.8	82.8	424.9	4538	343	24000	frisbee_reverse_l.mp4	5701	182.5	383	237.5	437	210
Dog04	82.6	82.6	424.6	4614	348	24000	frisbee_reverse_l.mp4	5784	183.5	378	238.5	432	211
Dog04	83.7	83.7	422.3	4730	354	24000	frisbee_reverse_l.mp4	5892	183.5	382	238.5	436	211
Dog04	577.4	577.4	569	4498	358	24000	frisbee_reverse_l.mp4	5958	179.5	391	234.5	445	207
Dog04	921.7	921.7	477.5	4230	363	24000	frisbee_reverse_l.mp4	6042	167.5	407	222.5	461	195
Dog04	927.7	927.7	472.8	4201	367	24000	frisbee_reverse_l.mp4	6114	152.5	415	207.5	469	180
Dog04	924.5	924.5	474.6	4180	372	24000	frisbee_reverse_l.mp4	6189	134.5	424	189.5	478	162
Dog04	925.7	925.7	478.1	4056	376	24000	frisbee_reverse_l.mp4	6264	122.5	429	177.5	483	150
Dog04	919.8	919.8	484.8	3835	382	24000	frisbee_reverse_l.mp4	6360	116.5	435	171.5	489	144
Dog04	917	917	488.9	3702	386	24000	frisbee_reverse_l.mp4	6426	130.5	427	185.5	481	158
Dog04	916.3	916.3	486.9	3625	390	24000	frisbee_reverse_l.mp4	6483	179.5	398	234.5	452	207
Dog04	915.4	915.4	490	3627	394	24000	frisbee_reverse_l.mp4	6552	233.5	331	288.5	385	261
Dog04	913.8	913.8	487.4	3667	399	24000	frisbee_reverse_l.mp4	6639	295.5	251	350.5	305	323
Dog04	485	485	555.9	4008	402	24000	frisbee_reverse_l.mp4	6693	330.5	216	385.5	270	358
Dog04	426.2	426.2	545.3	4146	405	24000	frisbee_reverse_l.mp4	6744	367.5	184	422.5	238	395
Dog04	423.5	423.5	545	4194	407	24000	frisbee_reverse_l.mp4	6772	389.5	170	444.5	224	417
Dog04	427.4	427.4	542.5	4290	410	24000	frisbee_reverse_l.mp4	6828	430.5	150	485.5	204	458
Dog04	435.2	435.2	544.5	4403	415	24000	frisbee_reverse_l.mp4	6912	493.5	139	548.5	193	521
Dog04	438.9	438.9	546.8	4324	422	24000	frisbee_reverse_l.mp4	7027	491.5	137	546.5	191	519
Dog04	439.4	439.4	546.8	4295	423	24000	frisbee_reverse_l.mp4	7038	494.5	140	549.5	194	522
Dog04	436.4	436.4	546.8	4168	427	24000	frisbee_reverse_l.mp4	7101	494.5	140	549.5	194	522
Dog04	489.5	489.5	542.1	3989	430	24000	frisbee_reverse_l.mp4	7162	494.5	140	549.5	194	522
Dog04	488.5	488.5	543.4	3927	434	24000	frisbee_reverse_l.mp4	7221	494.5	140	549.5	194	522
Dog04	488.7	488.7	542.6	3911	437	24000	frisbee_reverse_l.mp4	7267	497.5	140	552.5	194	525
Dog04	488.6	488.6	543	3919	439	24000	frisbee_reverse_l.mp4	7314	494.5	140	549.5	194	522
Dog04	489.5	489.5	546.3	3936	443	24000	frisbee_reverse_l.mp4	7374	494.5	140	549.5	194	522
Dog04	488.2	488.2	547.3	3957	447	24000	frisbee_reverse_l.mp4	7434	494.5	140	549.5	194	522
Dog04	488.6	488.6	549.4	3966	450	24000	frisbee_reverse_l.mp4	7494	494.5	140	549.5	194	522
Dog04	488.5	488.5	547.4	3964	454	24000	frisbee_reverse_l.mp4	7554	494.5	140	549.5	194	522
Dog04	489.6	489.6	547.2	3996	457	24000	frisbee_reverse_l.mp4	7614	494.5	140	549.5	194	522
Dog04	490.4	490.4	547.2	4042	461	24000	frisbee_reverse_l.mp4	7674	494.5	140	549.5	194	522
Dog04	494.7	494.7	548.9	4171	465	24000	frisbee_reverse_l.mp4	7734	494.5	140	549.5	194	522
Dog04	495.1	495.1	546.8	4243	468	24000	frisbee_reverse_l.mp4	7794	494.5	140	549.5	194	522
Dog04	497	497	548.1	4312	474	24000	frisbee_reverse_l.mp4	7884	492.5	140	547.5	194	520
Dog04	495.4	495.4	547.6	4314	475	24000	frisbee_reverse_l.mp4	7901	481.5	140	536.5	194	509
Dog04	498.9	498.9	545.5	4327	476	24000	frisbee_reverse_l.mp4	7932	464.5	143	519.5	197	492
Dog04	495.2	495.2	549.7	4316	480	24000	frisbee_reverse_l.mp4	7984	427.5	153	482.5	207	455
Dog04	492.4	492.4	553.3	4324	483	24000	frisbee_reverse_l.mp4	8041	392.5	168	447.5	222	420
Dog04	482.7	482.7	554.4	4327	487	24000	frisbee_reverse_l.mp4	8104	343.5	206	398.5	260	371
Dog04	283.1	283.1	576.3	4567	491	24000	frisbee_reverse_l.mp4	8170	295.5	254	350.5	308	323
Dog04	268.9	268.9	577.5	4626	494	24000	frisbee_reverse_l.mp4	8221	257.5	296	312.5	350	285
Dog04	250.3	250.3	575.9	4666	497	24000	frisbee_reverse_l.mp4	8281	216.5	348	271.5	402	244
Dog04	250.3	250.3	576.1	4667	498	24000	frisbee_reverse_l.mp4	8283	205.5	365	260.5	419	233
Dog04	241.4	241.4	574.7	4682	499	24000	frisbee_reverse_l.mp4	8312	192.5	381	247.5	435	220
Dog04	236.5	236.5	572.7	4690	499	24000	frisbee_reverse_l.mp4	8314	190.5	378	245.5	432	218
Dog04	115.9	115.9	511	4703	502	24000	frisbee_reverse_l.mp4	8365	149.5	418	204.5	472	177
Dog04	107.3	107.3	507.8	4709	505	24000	frisbee_reverse_l.mp4	8413	126.5	432	181.5	486	154
Dog04	102.5	102.5	504.6	4632	509	24000	frisbee_reverse_l.mp4	8473	117.5	434	172.5	488	145
Dog04	94.9	94.9	499.8	4489	513	24000	frisbee_reverse_l.mp4	8533	122.5	431	177.5	485	150
Dog04	88.1	88.1	496.4	4328	517	24000	frisbee_reverse_l.mp4	8605	151.5	415	206.5	469	179
Dog04	89.6	89.6	497.5	4240	520	24000	frisbee_reverse_l.mp4	8662	193.5	383	248.5	437	221
Dog04	89.7	89.7	495.7	4221	523	24000	frisbee_reverse_l.mp4	8707	231.5	327	286.5	381	259
Dog04	95.5	95.5	433.4	4185	527	24000	frisbee_reverse_l.mp4	8770	283.5	269	338.5	323	311
Dog04	100.2	100.2	433.4	4236	530	24000	frisbee_reverse_l.mp4	8830	317.5	227	372.5	281	345
Dog04	101.4	101.4	432.9	4354	533	24000	frisbee_reverse_l.mp4	8881	354.5	195	409.5	249	382
Dog04	107.9	107.9	433.6	4451	536	24000	frisbee_reverse_l.mp4	8926	393.5	172	448.5	226	421
Dog04	147.6	147.6	456.1	4481	537	24000	frisbee_reverse_l.mp4	8941	405.5	164	460.5	218	433
Dog04	475.2	475.2	553.6	4393	541	24000	frisbee_reverse_l.mp4	9001	453.5	145	508.5	199	481
Dog04	501.1	501.1	552.2	4419	544	24000	frisbee_reverse_l.mp4	9049	478.5	140	533.5	194	506
Dog04	510	510	550.9	4420	545	24000	frisbee_reverse_l.mp4	9079	493.5	140	548.5	194	521
Dog04	503.5	503.5	549.5	4278	556	24000	frisbee_reverse_l.mp4	9264	492.5	140	547.5	194	520
Dog04	504.9	504.9	549.7	4275	557	24000	frisbee_reverse_l.mp4	9268	493.5	140	548.5	194	521
Dog04	510.3	510.3	548	4118	560	24000	frisbee_reverse_l.mp4	9328	493.5	140	548.5	194	521
Dog04	508.7	508.7	546.6	3999	564	24000	frisbee_reverse_l.mp4	9388	493.5	140	548.5	194	521
Dog04	507.5	507.5	547.1	3974	567	24000	frisbee_reverse_l.mp4	9448	493.5	140	548.5	194	521
Dog04	508.7	508.7	550.1	4002	571	24000	frisbee_reverse_l.mp4	9508	493.5	140	548.5	194	521
Dog04	506.8	506.8	552.3	4101	575	24000	frisbee_reverse_l.mp4	9568	493.5	140	548.5	194	521
Dog04	506.8	506.8	551.8	4186	578	24000	frisbee_reverse_l.mp4	9628	493.5	140	548.5	194	521
Dog04	507.5	507.5	553.2	4313	582	24000	frisbee_reverse_l.mp4	9688	493.5	140	548.5	194	521
Dog04	505.9	505.9	553.2	4406	585	24000	frisbee_reverse_l.mp4	9748	493.5	140	548.5	194	521
Dog04	504.1	504.1	550.2	4466	589	24000	frisbee_reverse_l.mp4	9808	493.5	140	548.5	194	521
Dog04	504.4	504.4	550.6	4509	593	24000	frisbee_reverse_l.mp4	9868	493.5	140	548.5	194	521
Dog04	507.2	507.2	552.1	4542	596	24000	frisbee_reverse_l.mp4	9928	493.5	140	548.5	194	521
Dog04	505.7	505.7	549.4	4553	600	24000	frisbee_reverse_l.mp4	9988	493.5	140	548.5	194	521
Dog04	506.9	506.9	550.2	4565	602	24000	frisbee_reverse_l.mp4	10018	493.5	140	548.5	194	521
Dog04	503.6	503.6	549.5	4566	603	24000	frisbee_reverse_l.mp4	10051	478.5	143	533.5	197	506
Dog04	503.5	503.5	549.8	4584	606	24000	frisbee_reverse_l.mp4	10101	442.5	148	497.5	202	470
Dog04	503	503	549.1	4590	606	24000	frisbee_reverse_l.mp4	10105	442.5	148	497.5	202	470
Dog04	498.3	498.3	550.6	4614	609	24000	frisbee_reverse_l.mp4	10161	401.5	164	456.5	218	429
Dog04	497.2	497.2	551	4666	613	24000	frisbee_reverse_l.mp4	10221	354.5	194	409.5	248	382
Dog04	254.1	254.1	540.6	4966	618	24000	frisbee_reverse_l.mp4	10302	293.5	257	348.5	311	321
Dog04	237.5	237.5	545.5	5056	621	24000	frisbee_reverse_l.mp4	10365	254.5	296	309.5	350	282
Dog04	228.5	228.5	542.2	5083	624	24000	frisbee_reverse_l.mp4	10404	221.5	350	276.5	404	249
Dog04	221.9	221.9	542.7	5072	625	24000	frisbee_reverse_l.mp4	10431	206.5	370	261.5	424	234
Dog04	215.8	215.8	541	5070	626	24000	frisbee_reverse_l.mp4	10435	194.5	387	249.5	441	222
Dog04	136.7	136.7	496.7	5060	627	24000	frisbee_reverse_l.mp4	10458	179.5	396	234.5	450	207
Dog04	123.9	123.9	485.4	5053	628	24000	frisbee_reverse_l.mp4	10467	166.5	411	221.5	465	194
Dog04	111.6	111.6	481.3	4964	631	24000	frisbee_reverse_l.mp4	10517	131.5	428	186.5	482	159
Dog04	110.4	110.4	480.8	4958	631	24000	frisbee_reverse_l.mp4	10524	131.5	426	186.5	480	159
Dog04	104.2	104.2	476.9	4798	635	24000	frisbee_reverse_l.mp4	10583	118.5	431	173.5	485	146
Dog04	95.1	95.1	472.6	4559	640	24000	frisbee_reverse_l.mp4	10673	120.5	429	175.5	483	148
Dog04	90.8	90.8	471.9	4450	644	24000	frisbee_reverse_l.mp4	10733	148.5	418	203.5	472	176
Dog04	86.2	86.2	468.1	4394	647	24000	frisbee_reverse_l.mp4	10790	193.5	381	248.5	435	221
Dog04	85	85	465.6	4384	651	24000	frisbee_reverse_l.mp4	10856	244.5	311	299.5	365	272
Dog04	88.1	88.1	467.2	4415	656	24000	frisbee_reverse_l.mp4	10934	306.5	240	361.5	294	334
Dog04	215.1	215.1	522.6	4484	662	24000	frisbee_reverse_l.mp4	11042	379.5	180	434.5	234	407
Dog04	243	243	527.8	4477	663	24000	frisbee_reverse_l.mp4	11052	391.5	170	446.5	224	419
Dog04	279.4	279.4	532.9	4535	667	24000	frisbee_reverse_l.mp4	11126	440.5	147	495.5	201	468
Dog04	296.2	296.2	531.3	4649	672	24000	frisbee_reverse_l.mp4	11213	505.5	137	560.5	191	533
Dog04	685.8	685.8	538.3	4355	677	24000	frisbee_reverse_l.mp4	11294	566.5	150	621.5	204	594
Dog04	714.9	714.9	535	4213	681	24000	frisbee_reverse_l.mp4	11363	619.5	176	674.5	230	647
Dog04	716.8	716.8	535.5	4150	683	24000	frisbee_reverse_l.mp4	11385	642.5	195	697.5	249	670
Dog04	725.2	725.2	540.1	4033	686	24000	frisbee_reverse_l.mp4	11444	681.5	224	736.5	278	709
Dog04	727.8	727.8	541.2	3943	690	24000	frisbee_reverse_l.mp4	11507	725.5	277	780.5	331	753
Dog04	826.1	826.1	571.6	3854	693	24000	frisbee_reverse_l.mp4	11555	743.5	325	798.5	379	771
Dog04	854.6	854.6	582.4	3806	697	24000	frisbee_reverse_l.mp4	11630	761.5	373	816.5	427	789
Dog04	859.2	859.2	582.6	3809	701	24000	frisbee_reverse_l.mp4	11696	783.5	408	838.5	462	811
Dog04	862.6	862.6	583.1	3851	705	24000	frisbee_reverse_l.mp4	11756	817.5	429	872.5	483	845
Dog04	865.4	865.4	582.3	3935	709	24000	frisbee_reverse_l.mp4	11822	847.5	439	902.5	493	875
Dog04	867.1	867.1	581.3	3987	713	24000	frisbee_reverse_l.mp4	11885	868.5	439	923.5	493	896
Dog04	863.4	863.4	583.9	4001	716	24000	frisbee_reverse_l.mp4	11948	875.5	433	930.5	487	903
Dog04	858.1	858.1	585.9	3995	721	24000	frisbee_reverse_l.mp4	12017	853.5	426	908.5	480	881
Dog04	859.1	859.1	585	4017	725	24000	frisbee_reverse_l.mp4	12089	798.5	408	853.5	462	826
Dog04	858.9	858.9	585.3	4080	729	24000	frisbee_reverse_l.mp4	12152	731.5	356	786.5	410	759
Dog04	857.1	857.1	584.8	4211	735	24000	frisbee_reverse_l.mp4	12251	629.5	282	684.5	336	657
Dog04	585.1	585.1	622.9	4497	739	24000	frisbee_reverse_l.mp4	12332	565.5	250	620.5	304	593
Dog04	570.8	570.8	619.1	4516	743	24000	frisbee_reverse_l.mp4	12395	500.5	230	555.5	284	528
Dog04	559.3	559.3	621.1	4509	747	24000	frisbee_reverse_l.mp4	12449	447.5	225	502.5	279	475
Dog04	285.4	285.4	551.7	4711	753	24000	frisbee_reverse_l.mp4	12557	332.5	239	387.5	293	360
Dog04	273.7	273.7	547.3	4691	756	24000	frisbee_reverse_l.mp4	12614	281.5	259	336.5	313	309
Dog04	221.2	221.2	524.3	4670	758	24000	frisbee_reverse_l.mp4	12647	248.5	274	303.5	328	276
Dog04	211.9	211.9	518.4	4668	759	24000	frisbee_reverse_l.mp4	12649	249.5	277	304.5	331	277
Dog04	194.4	194.4	511.6	4670	759	24000	frisbee_reverse_l.mp4	12652	231.5	287	286.5	341	259
Dog04	147	147	488.1	4668	759	24000	frisbee_reverse_l.mp4	12665	233.5	287	288.5	341	261
Dog04	127.2	127.2	478.8	4636	762	24000	frisbee_reverse_l.mp4	12701	190.5	320	245.5	374	218
Dog04	117.9	117.9	472.5	4601	765	24000	frisbee_reverse_l.mp4	12749	179.5	335	234.5	389	207
Dog04	112.3	112.3	470.7	4591	773	24000	frisbee_reverse_l.mp4	12892	166.5	388	221.5	442	194
Dog04	115.2	115.2	473.8	4620	782	24000	frisbee_reverse_l.mp4	13033	160.5	416	215.5	470	188
Dog04	109.1	109.1	470.5	4619	789	24000	frisbee_reverse_l.mp4	13150	130.5	440	185.5	494	158
Dog04	109.7	109.7	470.4	4679	794	24000	frisbee_reverse_l.mp4	13243	99.5	446	154.5	500	127
Dog04	108.3	108.3	469.1	4679	801	24000	frisbee_reverse_l.mp4	13354	89.5	442	144.5	496	117
Dog04	107.6	107.6	468.6	4693	808	24000	frisbee_reverse_l.mp4	13471	109.5	443	164.5	497	137
Dog04	109	109	468.5	4699	811	24000	frisbee_reverse_l.mp4	13522	134.5	440	189.5	494	162
Dog04	109.9	109.9	468	4715	814	24000	frisbee_reverse_l.mp4	13567	176.5	407	231.5	461	204
Dog04	108.1	108.1	467.1	4749	816	24000	frisbee_reverse_l.mp4	13600	206.5	374	261.5	428	234
Dog04	107.5	107.5	465.9	4796	819	24000	frisbee_reverse_l.mp4	13657	238.5	314	293.5	368	266
Dog04	107.5	107.5	464.3	4825	822	24000	frisbee_reverse_l.mp4	13711	270.5	262	325.5	316	298
Dog04	107.2	107.2	462.7	4857	825	24000	frisbee_reverse_l.mp4	13762	300.5	217	355.5	271	328
Dog04	111	111	463.8	4889	828	24000	frisbee_reverse_l.mp4	13801	336.5	176	391.5	230	364
Dog04	242.1	242.1	503.2	4909	831	24000	frisbee_reverse_l.mp4	13861	372.5	142	427.5	196	400
Dog04	303.6	303.6	514.6	4897	834	24000	frisbee_reverse_l.mp4	13900	402.5	120	457.5	174	430
Dog04	319.1	319.1	511.4	4938	838	24000	frisbee_reverse_l.mp4	13966	449.5	100	504.5	154	477
Dog04	324.7	324.7	512.2	4911	842	24000	frisbee_reverse_l.mp4	14035	497.5	93	552.5	147	525
Dog04	328.8	328.8	515.8	4824	845	24000	frisbee_reverse_l.mp4	14098	532.5	96	587.5	150	560
Dog04	335.2	335.2	517.3	4722	849	24000	frisbee_reverse_l.mp4	14152	575.5	108	630.5	162	603
Dog04	274.1	274.1	482.7	4585	853	24000	frisbee_reverse_l.mp4	14218	623.5	133	678.5	187	651
Dog04	236.5	236.5	459.7	4440	857	24000	frisbee_reverse_l.mp4	14290	669.5	176	724.5	230	697
Dog04	232.9	232.9	461.5	4380	859	24000	frisbee_reverse_l.mp4	14332	691.5	205	746.5	259	719
Dog04	231	231	462	4350	862	24000	frisbee_reverse_l.mp4	14371	728.5	251	783.5	305	756
Dog04	227.8	227.8	462	4329	864	24000	frisbee_reverse_l.mp4	14407	743.5	287	798.5	341	771
Dog04	168.1	168.1	428.7	4352	866	24000	frisbee_reverse_l.mp4	14446	750.5	311	805.5	365	778
Dog04	93	93	389.8	4375	869	24000	frisbee_reverse_l.mp4	14491	762.5	334	817.5	388	790
Dog04	91.1	91.1	390.4	4410	873	24000	frisbee_reverse_l.mp4	14554	770.5	363	825.5	417	798
Dog04	92.7	92.7	392.4	4442	876	24000	frisbee_reverse_l.mp4	14605	773.5	379	828.5	433	801
Dog04	94	94	393.6	4475	879	24000	frisbee_reverse_l.mp4	14650	773.5	391	828.5	445	801
Dog04	95.1	95.1	393.8	4526	882	24000	frisbee_reverse_l.mp4	14707	776.5	398	831.5	452	804
Dog04	326.6	326.6	546.2	4563	886	24000	frisbee_reverse_l.mp4	14770	780.5	411	835.5	465	808
Dog04	831.8	831.8	548.3	4158	890	24000	frisbee_reverse_l.mp4	14839	800.5	424	855.5	478	828
Dog04	891.9	891.9	538.1	4094	893	24000	frisbee_reverse_l.mp4	14896	827.5	431	882.5	485	855
Dog04	899.8	899.8	538.5	4053	895	24000	frisbee_reverse_l.mp4	14929	840.5	431	895.5	485	868
Dog04	902	902	538.7	4020	898	24000	frisbee_reverse_l.mp4	14980	858.5	427	913.5	481	886
Dog04	899.4	899.4	539.6	4009	900	24000	frisbee_reverse_l.mp4	15010	863.5	425	918.5	479	891
Dog04	902.7	902.7	539	4018	904	24000	frisbee_reverse_l.mp4	15070	851.5	418	906.5	472	879
Dog04	902.7	902.7	539.9	4021	907	24000	frisbee_reverse_l.mp4	15130	823.5	412	878.5	466	851
Dog04	903	903	541.9	3973	910	24000	frisbee_reverse_l.mp4	15166	776.5	387	831.5	441	804
Dog04	903.8	903.8	542.8	3894	912	24000	frisbee_reverse_l.mp4	15214	743.5	361	798.5	415	771
Dog04	900.8	900.8	544.3	3848	915	24000	frisbee_reverse_l.mp4	15262	696.5	324	751.5	378	724
Dog04	891.9	891.9	547.3	3825	918	24000	frisbee_reverse_l.mp4	15313	642.5	292	697.5	346	670
Dog04	639.8	639.8	604.5	3954	922	24000	frisbee_reverse_l.mp4	15373	578.5	264	633.5	318	606
Dog04	609.4	609.4	614.4	4028	926	24000	frisbee_reverse_l.mp4	15436	509.5	245	564.5	299	537
Dog04	595.2	595.2	618.3	4120	929	24000	frisbee_reverse_l.mp4	15496	458.5	240	513.5	294	486
Dog04	272	272	554.9	4453	932	24000	frisbee_reverse_l.mp4	15541	408.5	242	463.5	296	436
Dog04	227.1	227.1	537.9	4600	937	24000	frisbee_reverse_l.mp4	15619	322.5	266	377.5	320	350
Dog04	209.3	209.3	528.7	4597	940	24000	frisbee_reverse_l.mp4	15676	269.5	287	324.5	341	297
Dog04	200.7	200.7	527.8	4571	943	24000	frisbee_reverse_l.mp4	15724	220.5	321	275.5	375	248
Dog04	192.9	192.9	525.1	4555	946	24000	frisbee_reverse_l.mp4	15772	174.5	352	229.5	406	202
Dog04	85.1	85.1	479.7	4564	949	24000	frisbee_reverse_l.mp4	15832	162.5	377	217.5	431	190
Dog04	85.6	85.6	480.6	4564	950	24000	frisbee_reverse_l.mp4	15839	163.5	381	218.5	435	191
Dog04	82.2	82.2	480.6	4556	954	24000	frisbee_reverse_l.mp4	15910	160.5	415	215.5	469	188
Dog04	83.7	83.7	482.4	4541	957	24000	frisbee_reverse_l.mp4	15949	153.5	425	208.5	479	181
Dog04	84.2	84.2	481.5	4520	961	24000	frisbee_reverse_l.mp4	16018	146.5	430	201.5	484	174
Dog04	81.2	81.2	479.3	4505	964	24000	frisbee_reverse_l.mp4	16072	136.5	444	191.5	498	164
Dog04	81.6	81.6	481.4	4496	967	24000	frisbee_reverse_l.mp4	16132	129.5	455	184.5	509	157
Dog04	80.1	80.1	480.9	4494	971	24000	frisbee_reverse_l.mp4	16195	113.5	461	168.5	515	141
Dog04	76.3	76.3	477.6	4481	975	24000	frisbee_reverse_l.mp4	16252	92.5	459	147.5	513	120
Dog04	74.9	74.9	476.6	4513	979	24000	frisbee_reverse_l.mp4	16318	76.5	451	131.5	505	104
Dog04	77.7	77.7	477.7	4560	983	24000	frisbee_reverse_l.mp4	16384	71.5	447	126.5	501	99
Dog04	78.2	78.2	478.5	4607	986	24000	frisbee_reverse_l.mp4	16447	75.5	448	130.5	502	103
Dog04	78.9	78.9	478.1	4651	989	24000	frisbee_reverse_l.mp4	16495	89.5	451	144.5	505	117
Dog04	80.6	80.6	478.4	4706	993	24000	frisbee_reverse_l.mp4	16564	126.5	448	181.5	502	154
Dog04	82.7	82.7	478.8	4756	996	24000	frisbee_reverse_l.mp4	16615	176.5	418	231.5	472	204
Dog04	83.6	83.6	478.2	4769	999	24000	frisbee_reverse_l.mp4	16660	224.5	365	279.5	419	252
Dog04	81.4	81.4	477	4811	1003	24000	frisbee_reverse_l.mp4	16720	279.5	301	334.5	355	307
Dog04	157.6	157.6	503.8	4792	1006	24000	frisbee_reverse_l.mp4	16771	323.5	265	378.5	319	351
Dog04	239.8	239.8	517.2	4712	1009	24000	frisbee_reverse_l.mp4	16828	367.5	232	422.5	286	395
Dog04	242.4	242.4	519.3	4718	1012	24000	frisbee_reverse_l.mp4	16870	408.5	208	463.5	262	436
Dog04	243.5	243.5	520.6	4713	1012	24000	frisbee_reverse_l.mp4	16872	407.5	208	462.5	262	435
Dog04	245.1	245.1	518.7	4713	1012	24000	frisbee_reverse_l.mp4	16879	412.5	207	467.5	261	440
Dog04	246.7	246.7	517.3	4720	1016	24000	frisbee_reverse_l.mp4	16945	468.5	181	523.5	235	496
Dog04	248.2	248.2	518.9	4717	1019	24000	frisbee_reverse_l.mp4	16993	515.5	173	570.5	227	543
Dog04	373.6	373.6	552.6	4526	1023	24000	frisbee_reverse_l.mp4	17059	573.5	172	628.5	226	601
Dog04	723.7	723.7	541.9	4078	1027	24000	frisbee_reverse_l.mp4	17122	630.5	185	685.5	239	658
Dog04	736.7	736.7	539.1	3957	1030	24000	frisbee_reverse_l.mp4	17182	676.5	204	731.5	258	704
Dog04	739.3	739.3	540.6	3927	1032	24000	frisbee_reverse_l.mp4	17210	705.5	220	760.5	274	733
Dog04	738.2	738.2	542.2	3897	1033	24000	frisbee_reverse_l.mp4	17230	722.5	230	777.5	284	750
Dog04	742	742	541.2	3833	1036	24000	frisbee_reverse_l.mp4	17269	740.5	256	795.5	310	768
Dog04	744.7	744.7	544.2	3762	1039	24000	frisbee_reverse_l.mp4	17317	741.5	280	796.5	334	769
Dog04	747	747	546.3	3652	1042	24000	frisbee_reverse_l.mp4	17371	740.5	301	795.5	355	768
Dog04	749.5	749.5	547.7	3543	1046	24000	frisbee_reverse_l.mp4	17437	746.5	320	801.5	374	774
Dog04	750.3	750.3	549.6	3458	1049	24000	frisbee_reverse_l.mp4	17497	751.5	337	806.5	391	779
Dog04	751.7	751.7	550.1	3441	1052	24000	frisbee_reverse_l.mp4	17542	756.5	355	811.5	409	784
Dog04	748.9	748.9	552.4	3462	1057	24000	frisbee_reverse_l.mp4	17617	779.5	388	834.5	442	807
Dog04	751.3	751.3	551.6	3544	1060	24000	frisbee_reverse_l.mp4	17674	799.5	407	854.5	461	827
Dog04	752.8	752.8	549.9	3631	1063	24000	frisbee_reverse_l.mp4	17731	821.5	420	876.5	474	849
Dog04	754.8	754.8	551.8	3746	1066	24000	frisbee_reverse_l.mp4	17779	842.5	425	897.5	479	870
Dog04	755.6	755.6	549.2	3875	1070	24000	frisbee_reverse_l.mp4	17839	856.5	427	911.5	481	884
Dog04	756.2	756.2	548.5	3931	1073	24000	frisbee_reverse_l.mp4	17884	837.5	416	892.5	470	865
Dog04	754.1	754.1	548.9	3995	1076	24000	frisbee_reverse_l.mp4	17935	802.5	394	857.5	448	830
Dog04	753.6	753.6	550.5	4041	1078	24000	frisbee_reverse_l.mp4	17980	772.5	365	827.5	419	800
Dog04	750.9	750.9	550.9	4063	1081	24000	frisbee_reverse_l.mp4	18022	723.5	314	778.5	368	751
Dog04	746.5	746.5	556.1	4090	1084	24000	frisbee_reverse_l.mp4	18082	682.5	266	737.5	320	710
Dog04	741	741	554.4	4099	1088	24000	frisbee_reverse_l.mp4	18139	623.5	216	678.5	270	651
Dog04	616.3	616.3	574.5	4168	1091	24000	frisbee_reverse_l.mp4	18193	579.5	184	634.5	238	607
Dog04	558.5	558.5	581.7	4218	1095	24000	frisbee_reverse_l.mp4	18256	514.5	153	569.5	207	542
Dog04	461.2	461.2	569.1	4241	1104	24000	frisbee_reverse_l.mp4	18402	517.5	154	572.5	208	545
Dog04	516.5	516.5	556.3	4025	1119	24000	frisbee_reverse_l.mp4	18653	517.5	155	572.5	209	545
Dog04	514.2	514.2	555.8	4012	1123	24000	frisbee_reverse_l.mp4	18727	518.5	153	573.5	207	546
Dog04	514.4	514.4	554.3	4060	1128	24000	frisbee_reverse_l.mp4	18814	516.5	156	571.5	210	544
Dog04	519.4	519.4	552.8	4083	1133	24000	frisbee_reverse_l.mp4	18898	517.5	154	572.5	208	545
Dog04	518.7	518.7	553.8	4060	1140	24000	frisbee_reverse_l.mp4	19006	515.5	154	570.5	208	543
Dog04	522.4	522.4	552.6	4081	1148	24000	frisbee_reverse_l.mp4	19138	517.5	153	572.5	207	545
Dog04	519.3	519.3	555.5	4143	1155	24000	frisbee_reverse_l.mp4	19251	533.5	160	588.5	214	561
Dog04	521.3	521.3	556.4	4155	1156	24000	frisbee_reverse_l.mp4	19267	546.5	167	601.5	221	574
Dog04	519.7	519.7	553	4182	1158	24000	frisbee_reverse_l.mp4	19301	579.5	186	634.5	240	607
Dog04	519.8	519.8	556.4	4204	1161	24000	frisbee_reverse_l.mp4	19352	623.5	214	678.5	268	651
Dog04	523.7	523.7	558	4210	1164	24000	frisbee_reverse_l.mp4	19400	668.5	252	723.5	306	696
Dog04	523.2	523.2	557.1	4161	1167	24000	frisbee_reverse_l.mp4	19457	710.5	297	765.5	351	738
Dog04	526.4	526.4	557.8	4165	1169	24000	frisbee_reverse_l.mp4	19496	740.5	333	795.5	387	768
Dog04	579.4	579.4	597.3	4150	1172	24000	frisbee_reverse_l.mp4	19535	785.5	381	840.5	435	813
Dog04	617.4	617.4	624.3	4157	1174	24000	frisbee_reverse_l.mp4	19580	815.5	405	870.5	459	843
Dog04	631.6	631.6	627.5	4154	1177	24000	frisbee_reverse_l.mp4	19628	844.5	422	899.5	476	872
Dog04	646.3	646.3	628.4	4206	1182	24000	frisbee_reverse_l.mp4	19712	847.5	425	902.5	479	875
Dog04	646.9	646.9	627.3	4226	1185	24000	frisbee_reverse_l.mp4	19760	812.5	404	867.5	458	840
Dog04	648.3	648.3	624.7	4248	1188	24000	frisbee_reverse_l.mp4	19808	772.5	366	827.5	420	800
Dog04	761.5	761.5	583.2	4138	1192	24000	frisbee_reverse_l.mp4	19868	710.5	296	765.5	350	738
Dog04	767.3	767.3	578.5	4101	1196	24000	frisbee_reverse_l.mp4	19934	654.5	239	709.5	293	682
Dog04	764.9	764.9	577	4067	1200	24000	frisbee_reverse_l.mp4	20015	592.5	193	647.5	247	620
Dog04	622.4	622.4	574.3	4180	1204	24000	frisbee_reverse_l.mp4	20066	532.5	162	587.5	216	560
Dog04	474.9	474.9	544.2	4328	1207	24000	frisbee_reverse_l.mp4	20117	518.5	154	573.5	208	546
Dog04	463.5	463.5	539.7	4360	1210	24000	frisbee_reverse_l.mp4	20177	518.5	154	573.5	208	546
Dog04	462.2	462.2	539.6	4425	1214	24000	frisbee_reverse_l.mp4	20237	518.5	154	573.5	208	546
Dog04	462	462	540	4456	1217	24000	frisbee_reverse_l.mp4	20297	518.5	154	573.5	208	546
Dog04	460.7	460.7	541.3	4436	1221	24000	frisbee_reverse_l.mp4	20357	518.5	154	573.5	208	546
Dog04	465.7	465.7	539.8	4378	1225	24000	frisbee_reverse_l.mp4	20417	518.5	154	573.5	208	546
Dog04	538.2	538.2	552	4212	1228	24000	frisbee_reverse_l.mp4	20477	518.5	154	573.5	208	546
Dog04	553.6	553.6	548.4	4111	1232	24000	frisbee_reverse_l.mp4	20537	518.5	154	573.5	208	546
Dog04	554.3	554.3	551.2	4063	1235	24000	frisbee_reverse_l.mp4	20597	518.5	154	573.5	208	546
Dog04	552.2	552.2	551.2	4017	1239	24000	frisbee_reverse_l.mp4	20657	518.5	154	573.5	208	546
Dog04	552.3	552.3	554.3	4017	1243	24000	frisbee_reverse_l.mp4	20717	518.5	154	573.5	208	546
Dog04	550	550	554.8	3968	1246	24000	frisbee_reverse_l.mp4	20777	518.5	154	573.5	208	546
Dog04	552.6	552.6	556.2	3954	1250	24000	frisbee_reverse_l.mp4	20837	518.5	154	573.5	208	546
Dog04	554	554	554.2	3957	1253	24000	frisbee_reverse_l.mp4	20897	518.5	154	573.5	208	546
Dog04	554.7	554.7	555.3	4012	1257	24000	frisbee_reverse_l.mp4	20957	518.5	154	573.5	208	546
Dog04	552.1	552.1	557.1	4039	1261	24000	frisbee_reverse_l.mp4	21017	518.5	154	573.5	208	546
Dog04	552.6	552.6	556.7	4045	1262	24000	frisbee_reverse_l.mp4	21034	517.5	154	572.5	208	545
Dog04	551.8	551.8	557.2	4055	1262	24000	frisbee_reverse_l.mp4	21047	518.5	154	573.5	208	546
Dog04	548.1	548.1	559.8	4093	1265	24000	frisbee_reverse_l.mp4	21084	532.5	159	587.5	213	560
Dog04	551.4	551.4	559	4105	1267	24000	frisbee_reverse_l.mp4	21121	565.5	175	620.5	229	593
Dog04	548.9	548.9	559.8	4165	1270	24000	frisbee_reverse_l.mp4	21169	609.5	203	664.5	257	637
Dog04	553.6	553.6	560.2	4243	1273	24000	frisbee_reverse_l.mp4	21223	654.5	239	709.5	293	682
Dog04	559.7	559.7	557.5	4257	1276	24000	frisbee_reverse_l.mp4	21268	696.5	281	751.5	335	724
Dog04	560.3	560.3	559.7	4233	1279	24000	frisbee_reverse_l.mp4	21319	741.5	331	796.5	385	769
Dog04	714.7	714.7	587.3	4147	1282	24000	frisbee_reverse_l.mp4	21370	786.5	382	841.5	436	814
Dog04	778.2	778.2	598.8	4092	1285	24000	frisbee_reverse_l.mp4	21418	827.5	412	882.5	466	855
Dog04	792.1	792.1	601.3	4090	1288	24000	frisbee_reverse_l.mp4	21466	849.5	424	904.5	478	877
Dog04	801.3	801.3	599.3	4089	1290	24000	frisbee_reverse_l.mp4	21501	853.5	426	908.5	480	881
Dog04	801.1	801.1	600.5	4073	1292	24000	frisbee_reverse_l.mp4	21546	846.5	421	901.5	475	874
Dog04	801.8	801.8	601.3	4056	1295	24000	frisbee_reverse_l.mp4	21585	817.5	405	872.5	459	845
Dog04	803.5	803.5	600.1	3999	1298	24000	frisbee_reverse_l.mp4	21648	770.5	365	825.5	419	798
Dog04	803.1	803.1	599.2	3926	1301	24000	frisbee_reverse_l.mp4	21690	727.5	314	782.5	368	755
Dog04	799.8	799.8	598.5	3843	1304	24000	frisbee_reverse_l.mp4	21744	681.5	266	736.5	320	709
Dog04	810.8	810.8	586.2	3787	1308	24000	frisbee_reverse_l.mp4	21804	623.5	214	678.5	268	651
Dog04	818.6	818.6	565.4	3779	1311	24000	frisbee_reverse_l.mp4	21861	579.5	185	634.5	239	607
Dog04	812.9	812.9	565.1	3819	1315	24000	frisbee_reverse_l.mp4	21924	515.5	153	570.5	207	543
Dog04	655.6	655.6	572.5	4028	1319	24000	frisbee_reverse_l.mp4	21996	457.5	137	512.5	191	485
Dog04	473	473	546.6	4225	1322	24000	frisbee_reverse_l.mp4	22035	411.5	134	466.5	188	439
Dog04	458.5	458.5	539.7	4364	1325	24000	frisbee_reverse_l.mp4	22092	364.5	137	419.5	191	392
Dog04	451	451	536.3	4466	1328	24000	frisbee_reverse_l.mp4	22143	320.5	148	375.5	202	348
Dog04	335.8	335.8	515.2	4652	1332	24000	frisbee_reverse_l.mp4	22200	262.5	175	317.5	229	290
Dog04	199.3	199.3	493.2	4777	1335	24000	frisbee_reverse_l.mp4	22254	213.5	204	268.5	258	241
Dog04	192.3	192.3	494.2	4763	1338	24000	frisbee_reverse_l.mp4	22308	167.5	237	222.5	291	195
Dog04	190.3	190.3	495.3	4686	1340	24000	frisbee_reverse_l.mp4	22347	173.5	252	228.5	306	201
Dog04	185.8	185.8	495.6	4604	1342	24000	frisbee_reverse_l.mp4	22377	178.5	269	233.5	323	206
Dog04	181.7	181.7	495.1	4508	1345	24000	frisbee_reverse_l.mp4	22425	183.5	300	238.5	354	211
Dog04	169.7	169.7	494.4	4448	1348	24000	frisbee_reverse_l.mp4	22479	183.5	327	238.5	381	211
Dog04	115.1	115.1	485.2	4449	1352	24000	frisbee_reverse_l.mp4	22536	182.5	368	237.5	422	210
Dog04	109.1	109.1	482.8	4460	1356	24000	frisbee_reverse_l.mp4	22602	173.5	411	228.5	465	201
Dog04	108.6	108.6	484.8	4501	1359	24000	frisbee_reverse_l.mp4	22659	151.5	428	206.5	482	179
Dog04	106.9	106.9	483.6	4503	1362	24000	frisbee_reverse_l.mp4	22707	139.5	438	194.5	492	167
Dog04	105.8	105.8	483.6	4540	1365	24000	frisbee_reverse_l.mp4	22755	96.5	445	151.5	499	124
Dog04	105.3	105.3	483.4	4546	1365	24000	frisbee_reverse_l.mp4	22758	97.5	446	152.5	500	125
Dog04	102.4	102.4	479.6	4574	1369	24000	frisbee_reverse_l.mp4	22824	78.5	445	133.5	499	106
Dog04	98.7	98.7	475.5	4564	1374	24000	frisbee_reverse_l.mp4	22908	75.5	440	130.5	494	103
Dog04	102.9	102.9	476.5	4593	1377	24000	frisbee_reverse_l.mp4	22965	80.5	440	135.5	494	108
Dog04	99.5	99.5	475.3	4623	1381	24000	frisbee_reverse_l.mp4	23022	99.5	442	154.5	496	127
Dog04	102.1	102.1	476.3	4666	1384	24000	frisbee_reverse_l.mp4	23073	139.5	428	194.5	482	167
Dog04	105.1	105.1	478.2	4711	1387	24000	frisbee_reverse_l.mp4	23130	181.5	395	236.5	449	209
Dog04	103.9	103.9	478.2	4752	1390	24000	frisbee_reverse_l.mp4	23178	223.5	344	278.5	398	251
Dog04	104.3	104.3	477.2	4787	1393	24000	frisbee_reverse_l.mp4	23220	267.5	304	322.5	358	295
Dog04	104.4	104.4	479	4849	1397	24000	frisbee_reverse_l.mp4	23286	320.5	255	375.5	309	348
Dog04	106.2	106.2	478	4897	1400	24000	frisbee_reverse_l.mp4	23346	364.5	230	419.5	284	392
Dog04	250.6	250.6	538.9	4902	1404	24000	frisbee_reverse_l.mp4	23400	418.5	206	473.5	260	446
Dog04	385.6	385.6	573.2	4870	1408	24000	frisbee_reverse_l.mp4	23472	472.5	192	527.5	246	500
Dog04	385.7	385.7	573.1	4872	1408	24000	frisbee_reverse_l.mp4	23474	474.5	195	529.5	249	502
Dog04	388.4	388.4	573.9	4872	1408	24000	frisbee_reverse_l.mp4	23478	472.5	195	527.5	249	500
Dog04	403.7	403.7	571.9	4890	1412	24000	frisbee_reverse_l.mp4	23541	531.5	197	586.5	251	559
Dog04	406.8	406.8	573.6	4847	1415	24000	frisbee_reverse_l.mp4	23586	574.5	204	629.5	258	602
Dog04	585.1	585.1	579.5	4501	1420	24000	frisbee_reverse_l.mp4	23673	642.5	238	697.5	292	670
Dog04	741.4	741.4	554.8	4113	1424	24000	frisbee_reverse_l.mp4	23745	695.5	279	750.5	333	723
Dog04	743.1	743.1	555.5	4007	1426	24000	frisbee_reverse_l.mp4	23781	723.5	305	778.5	359	751
Dog04	748.7	748.7	558.2	3937	1429	24000	frisbee_reverse_l.mp4	23820	736.5	348	791.5	402	764
Dog04	749	749	560	3893	1432	24000	frisbee_reverse_l.mp4	23871	752.5	378	807.5	432	780
Dog04	751.9	751.9	563.7	3868	1435	24000	frisbee_reverse_l.mp4	23931	773.5	402	828.5	456	801
Dog04	750.9	750.9	562.9	3853	1438	24000	frisbee_reverse_l.mp4	23967	801.5	420	856.5	474	829
Dog04	750.9	750.9	563.8	3862	1438	24000	frisbee_reverse_l.mp4	23970	797.5	420	852.5	474	825
Dog04	753.5	753.5	564.3	3858	1439	24000	frisbee_reverse_l.mp4	23984	803.5	424	858.5	478	831
Dog05	559.4	559.4	360.3	7154	14	24000	frisbee_reverse_l.mp4	0	815	387	870	441	842.5
Dog05	556	556	361.7	6950	5	24000	frisbee_reverse_l.mp4	84	800.5	377	855.5	431	828
Dog05	556.3	556.3	362.1	6912	11	24000	frisbee_reverse_l.mp4	184	801.5	387	856.5	441	829
Dog05	558.3	558.3	365.1	6522	16	24000	frisbee_reverse_l.mp4	284	811.5	401	866.5	455	839
Dog05	555.6	555.6	377.1	6085	21	24000	frisbee_reverse_l.mp4	351	826.5	412	881.5	466	854
Dog05	551.8	551.8	389	5672	24	24000	frisbee_reverse_l.mp4	417	840.5	415	895.5	469	868
Dog05	548.7	548.7	396.4	5364	29	24000	frisbee_reverse_l.mp4	489	850.5	422	905.5	476	878
Dog05	545.2	545.2	407.4	5075	38	24000	frisbee_reverse_l.mp4	640	861.5	425	916.5	479	889
Dog05	709.4	709.4	216	4696	42	24000	frisbee_reverse_l.mp4	703	859.5	424	914.5	478	887
Dog05	792.7	792.7	180.6	4567	43	24000	frisbee_reverse_l.mp4	728	856.5	424	911.5	478	884
Dog05	825.2	825.2	169.8	4452	46	24000	frisbee_reverse_l.mp4	777	841.5	416	896.5	470	869
Dog05	824.9	824.9	166.3	4406	48	24000	frisbee_reverse_l.mp4	810	823.5	407	878.5	461	851
Dog05	825	825	167.4	4377	49	24000	frisbee_reverse_l.mp4	833	796.5	390	851.5	444	824
Dog05	825.1	825.1	167.8	4366	51	24000	frisbee_reverse_l.mp4	851	782.5	376	837.5	430	810
Dog05	824.2	824.2	167.5	4344	51	24000	frisbee_reverse_l.mp4	862	780.5	376	835.5	430	808
Dog05	823.6	823.6	166.6	4350	51	24000	frisbee_reverse_l.mp4	867	764.5	363	819.5	417	792
Dog05	824.4	824.4	168.3	4326	52	24000	frisbee_reverse_l.mp4	884	747.5	351	802.5	405	775
Dog05	823.6	823.6	167.9	4320	53	24000	frisbee_reverse_l.mp4	888	749.5	354	804.5	408	777
Dog05	823.4	823.4	167.8	4309	54	24000	frisbee_reverse_l.mp4	901	728.5	332	783.5	386	756
Dog05	824.6	824.6	169.5	4270	55	24000	frisbee_reverse_l.mp4	925	717.5	318	772.5	372	745
Dog05	823.3	823.3	168.4	4251	55	24000	frisbee_reverse_l.mp4	934	701.5	311	756.5	365	729
Dog05	824.5	824.5	169.5	4232	57	24000	frisbee_reverse_l.mp4	951	686.5	298	741.5	352	714
Dog05	824	824	171.9	4202	57	24000	frisbee_reverse_l.mp4	967	670.5	283	725.5	337	698
Dog05	823.7	823.7	172	4172	58	24000	frisbee_reverse_l.mp4	984	651.5	274	706.5	328	679
Dog05	823.7	823.7	173.1	4143	60	24000	frisbee_reverse_l.mp4	1001	642.5	267	697.5	321	670
Dog05	822.1	822.1	172.5	4113	60	24000	frisbee_reverse_l.mp4	1017	627.5	258	682.5	312	655
Dog05	819.7	819.7	172.9	4092	61	24000	frisbee_reverse_l.mp4	1034	610.5	251	665.5	305	638
Dog05	815.5	815.5	175.5	4043	63	24000	frisbee_reverse_l.mp4	1067	581.5	235	636.5	289	609
Dog05	813	813	176.6	4025	64	24000	frisbee_reverse_l.mp4	1084	559.5	229	614.5	283	587
Dog05	809.6	809.6	176.3	4003	66	24000	frisbee_reverse_l.mp4	1101	549.5	222	604.5	276	577
Dog05	805.5	805.5	176	3975	67	24000	frisbee_reverse_l.mp4	1134	518.5	217	573.5	271	546
Dog05	786.2	786.2	177.8	3974	69	24000	frisbee_reverse_l.mp4	1167	490.5	214	545.5	268	518
Dog05	542.7	542.7	198.2	4142	72	24000	frisbee_reverse_l.mp4	1201	460.5	208	515.5	262	488
Dog05	405.3	405.3	262	4292	73	24000	frisbee_reverse_l.mp4	1234	427.5	210	482.5	264	455
Dog05	399	399	282.7	4317	75	24000	frisbee_reverse_l.mp4	1265	408.5	218	463.5	272	436
Dog05	397.4	397.4	285.5	4358	76	24000	frisbee_reverse_l.mp4	1284	378.5	224	433.5	278	406
Dog05	394.4	394.4	288.1	4419	78	24000	frisbee_reverse_l.mp4	1317	344.5	237	399.5	291	372
Dog05	390.1	390.1	293.7	4528	81	24000	frisbee_reverse_l.mp4	1367	302.5	261	357.5	315	330
Dog05	316.8	316.8	342.1	4647	84	24000	frisbee_reverse_l.mp4	1417	255.5	289	310.5	343	283
Dog05	221.6	221.6	488.9	4764	87	24000	frisbee_reverse_l.mp4	1451	222.5	312	277.5	366	250
Dog05	217.9	217.9	534	4732	90	24000	frisbee_reverse_l.mp4	1501	194.5	354	249.5	408	222
Dog05	218.3	218.3	539.7	4649	91	24000	frisbee_reverse_l.mp4	1531	186.5	361	241.5	415	214
Dog05	216.4	216.4	547.9	4524	94	24000	frisbee_reverse_l.mp4	1584	176.5	369	231.5	423	204
Dog05	212.8	212.8	556	4385	99	24000	frisbee_reverse_l.mp4	1651	163.5	383	218.5	437	191
Dog05	208.5	208.5	562.9	4228	105	24000	frisbee_reverse_l.mp4	1767	164.5	391	219.5	445	192
Dog05	204	204	570.1	4134	115	24000	frisbee_reverse_l.mp4	1934	172.5	391	227.5	445	200
Dog05	204.1	204.1	566.2	4199	124	24000	frisbee_reverse_l.mp4	2084	177.5	388	232.5	442	205
Dog05	205.2	205.2	567.8	4288	133	24000	frisbee_reverse_l.mp4	2234	183.5	384	238.5	438	211
Dog05	202.7	202.7	568.6	4343	141	24000	frisbee_reverse_l.mp4	2367	188.5	378	243.5	432	216
Dog05	205.1	205.1	563.4	4509	150	24000	frisbee_reverse_l.mp4	2501	186.5	378	241.5	432	214
Dog05	208.9	208.9	555.6	4538	162	24000	frisbee_reverse_l.mp4	2701	186.5	386	241.5	440	214
Dog05	643.5	643.5	269	4106	172	24000	frisbee_reverse_l.mp4	2884	163.5	418	218.5	472	191
Dog05	784.6	784.6	221.6	3991	178	24000	frisbee_reverse_l.mp4	2984	143.5	426	198.5	480	171
Dog05	788.1	788.1	219.3	3846	186	24000	frisbee_reverse_l.mp4	3117	126.5	428	181.5	482	154
Dog05	786.7	786.7	220.2	3648	200	24000	frisbee_reverse_l.mp4	3339	112.5	429	167.5	483	140
Dog05	786.5	786.5	221	3653	201	24000	frisbee_reverse_l.mp4	3367	123.5	428	178.5	482	151
Dog05	786.4	786.4	220.5	3677	208	24000	frisbee_reverse_l.mp4	3484	213.5	371	268.5	425	241
Dog05	786.2	786.2	220.5	3679	210	24000	frisbee_reverse_l.mp4	3501	224.5	351	279.5	405	252
Dog05	787.1	787.1	220.4	3680	210	24000	frisbee_reverse_l.mp4	3517	240.5	335	295.5	389	268
Dog05	786.7	786.7	220	3690	213	24000	frisbee_reverse_l.mp4	3567	281.5	295	336.5	349	309
Dog05	786.9	786.9	220.6	3685	214	24000	frisbee_reverse_l.mp4	3584	298.5	281	353.5	335	326
Dog05	786.1	786.1	220	3699	216	24000	frisbee_reverse_l.mp4	3617	321.5	260	376.5	314	349
Dog05	782.9	782.9	218.7	3736	220	24000	frisbee_reverse_l.mp4	3684	380.5	224	435.5	278	408
Dog05	785.1	785.1	219.5	3788	225	24000	frisbee_reverse_l.mp4	3751	436.5	195	491.5	249	464
Dog05	782.4	782.4	218.9	3837	228	24000	frisbee_reverse_l.mp4	3801	478.5	189	533.5	243	506
Dog05	781.9	781.9	219.1	3854	229	24000	frisbee_reverse_l.mp4	3834	507.5	189	562.5	243	535
Dog05	780.6	780.6	219.4	3862	231	24000	frisbee_reverse_l.mp4	3851	522.5	187	577.5	241	550
Dog05	595.8	595.8	232.1	3997	234	24000	frisbee_reverse_l.mp4	3901	567.5	189	622.5	243	595
Dog05	514.5	514.5	276.7	4095	237	24000	frisbee_reverse_l.mp4	3951	609.5	206	664.5	260	637
Dog05	516.9	516.9	288.3	4110	240	24000	frisbee_reverse_l.mp4	4001	649.5	226	704.5	280	677
Dog05	522.3	522.3	290.8	4112	241	24000	frisbee_reverse_l.mp4	4034	679.5	247	734.5	301	707
Dog05	669.5	669.5	366.4	4055	244	24000	frisbee_reverse_l.mp4	4084	723.5	276	778.5	330	751
Dog05	680.4	680.4	376.3	4049	245	24000	frisbee_reverse_l.mp4	4098	723.5	278	778.5	332	751
Dog05	677.8	677.8	377.3	4044	246	24000	frisbee_reverse_l.mp4	4117	733.5	304	788.5	358	761
Dog05	680.6	680.6	380.6	4037	247	24000	frisbee_reverse_l.mp4	4134	733.5	321	788.5	375	761
Dog05	682.6	682.6	385.6	3993	250	24000	frisbee_reverse_l.mp4	4184	750.5	355	805.5	409	778
Dog05	690.5	690.5	395.9	3843	256	24000	frisbee_reverse_l.mp4	4284	789.5	407	844.5	461	817
Dog05	694.6	694.6	395.6	3755	261	24000	frisbee_reverse_l.mp4	4351	820.5	428	875.5	482	848
Dog05	698.4	698.4	396.3	3741	261	24000	frisbee_reverse_l.mp4	4354	821.5	425	876.5	479	849
Dog05	815.9	815.9	421	3650	264	24000	frisbee_reverse_l.mp4	4401	837.5	431	892.5	485	865
Dog05	814.7	814.7	415.9	3618	267	24000	frisbee_reverse_l.mp4	4467	856.5	431	911.5	485	884
Dog05	815.7	815.7	413	3633	270	24000	frisbee_reverse_l.mp4	4501	863.5	425	918.5	479	891
Dog05	816.9	816.9	412	3650	271	24000	frisbee_reverse_l.mp4	4534	865.5	422	920.5	476	893
Dog05	816.9	816.9	412.6	3660	273	24000	frisbee_reverse_l.mp4	4567	862.5	418	917.5	472	890
Dog05	816	816	415.8	3688	274	24000	frisbee_reverse_l.mp4	4584	857.5	415	912.5	469	885
Dog05	815.9	815.9	411	3721	276	24000	frisbee_reverse_l.mp4	4617	844.5	415	899.5	469	872
Dog05	815.4	815.4	414	3743	279	24000	frisbee_reverse_l.mp4	4667	803.5	401	858.5	455	831
Dog05	810.8	810.8	412.1	3749	285	24000	frisbee_reverse_l.mp4	4767	711.5	320	766.5	374	739
Dog05	806.9	806.9	406.7	3743	289	24000	frisbee_reverse_l.mp4	4834	652.5	266	707.5	320	680
Dog05	641.4	641.4	363.6	3837	294	24000	frisbee_reverse_l.mp4	4901	588.5	227	643.5	281	616
Dog05	557.6	557.6	346.6	3894	294	24000	frisbee_reverse_l.mp4	4917	572.5	220	627.5	274	600
Dog05	487.9	487.9	360.1	3957	297	24000	frisbee_reverse_l.mp4	4967	523.5	202	578.5	256	551
Dog05	481.8	481.8	361	3973	301	24000	frisbee_reverse_l.mp4	5034	459.5	187	514.5	241	487
Dog05	475.4	475.4	358.2	3982	304	24000	frisbee_reverse_l.mp4	5078	428.5	184	483.5	238	456
Dog05	475.3	475.3	360.7	3976	304	24000	frisbee_reverse_l.mp4	5084	411.5	187	466.5	241	439
Dog05	315.3	315.3	384.5	4036	307	24000	frisbee_reverse_l.mp4	5134	364.5	194	419.5	248	392
Dog05	295.5	295.5	395.6	4016	310	24000	frisbee_reverse_l.mp4	5184	317.5	205	372.5	259	345
Dog05	286.5	286.5	402.5	3951	313	24000	frisbee_reverse_l.mp4	5234	266.5	226	321.5	280	294
Dog05	279.3	279.3	410.5	3892	316	24000	frisbee_reverse_l.mp4	5284	218.5	258	273.5	312	246
Dog05	274.7	274.7	414.7	3853	318	24000	frisbee_reverse_l.mp4	5317	190.5	278	245.5	332	218
Dog05	267.5	267.5	419.4	3849	321	24000	frisbee_reverse_l.mp4	5351	178.5	307	233.5	361	206
Dog05	170.3	170.3	503.2	3885	322	24000	frisbee_reverse_l.mp4	5384	176.5	324	231.5	378	204
Dog05	139.3	139.3	561.7	3912	324	24000	frisbee_reverse_l.mp4	5417	174.5	341	229.5	395	202
Dog05	138.4	138.4	571.6	3910	327	24000	frisbee_reverse_l.mp4	5451	176.5	354	231.5	408	204
Dog05	136.2	136.2	575.4	3907	330	24000	frisbee_reverse_l.mp4	5501	176.5	373	231.5	427	204
Dog05	136.9	136.9	576.8	3896	331	24000	frisbee_reverse_l.mp4	5534	174.5	378	229.5	432	202
Dog05	136.4	136.4	580.6	3894	334	24000	frisbee_reverse_l.mp4	5584	174.5	385	229.5	439	202
Dog05	137.6	137.6	579	3883	337	24000	frisbee_reverse_l.mp4	5634	178.5	385	233.5	439	206
Dog05	136.5	136.5	580.2	3857	342	24000	frisbee_reverse_l.mp4	5701	182.5	383	237.5	437	210
Dog05	135	135	581.3	3842	346	24000	frisbee_reverse_l.mp4	5784	183.5	378	238.5	432	211
Dog05	134.7	134.7	581.2	3847	353	24000	frisbee_reverse_l.mp4	5892	183.5	382	238.5	436	211
Dog05	134.4	134.4	579.7	3906	357	24000	frisbee_reverse_l.mp4	5958	179.5	391	234.5	445	207
Dog05	135.4	135.4	576.3	3981	362	24000	frisbee_reverse_l.mp4	6042	167.5	407	222.5	461	195
Dog05	138	138	573.9	4036	366	24000	frisbee_reverse_l.mp4	6114	152.5	415	207.5	469	180
Dog05	136.3	136.3	568.6	4067	371	24000	frisbee_reverse_l.mp4	6189	134.5	424	189.5	478	162
Dog05	138.5	138.5	567.7	4114	375	24000	frisbee_reverse_l.mp4	6264	122.5	429	177.5	483	150
Dog05	141.4	141.4	563.2	4182	381	24000	frisbee_reverse_l.mp4	6360	116.5	435	171.5	489	144
Dog05	142.7	142.7	560.4	4212	385	24000	frisbee_reverse_l.mp4	6426	130.5	427	185.5	481	158
Dog05	142.9	142.9	563.3	4257	388	24000	frisbee_reverse_l.mp4	6483	179.5	398	234.5	452	207
Dog05	201.7	201.7	504.8	4277	393	24000	frisbee_reverse_l.mp4	6552	233.5	331	288.5	385	261
Dog05	816.9	816.9	233	3833	398	24000	frisbee_reverse_l.mp4	6639	295.5	251	350.5	305	323
Dog05	895.1	895.1	218.7	3727	401	24000	frisbee_reverse_l.mp4	6693	330.5	216	385.5	270	358
Dog05	896.4	896.4	217.1	3712	404	24000	frisbee_reverse_l.mp4	6744	367.5	184	422.5	238	395
Dog05	896.5	896.5	217.3	3710	406	24000	frisbee_reverse_l.mp4	6772	389.5	170	444.5	224	417
Dog05	897.1	897.1	216.5	3666	409	24000	frisbee_reverse_l.mp4	6828	430.5	150	485.5	204	458
Dog05	893.4	893.4	217.5	3569	414	24000	frisbee_reverse_l.mp4	6912	493.5	139	548.5	193	521
Dog05	664.1	664.1	262.7	3622	421	24000	frisbee_reverse_l.mp4	7027	491.5	137	546.5	191	519
Dog05	604.4	604.4	264.4	3641	422	24000	frisbee_reverse_l.mp4	7038	494.5	140	549.5	194	522
Dog05	563.5	563.5	294.8	3687	426	24000	frisbee_reverse_l.mp4	7101	494.5	140	549.5	194	522
Dog05	560.6	560.6	296.3	3697	429	24000	frisbee_reverse_l.mp4	7162	494.5	140	549.5	194	522
Dog05	558.2	558.2	297.8	3736	433	24000	frisbee_reverse_l.mp4	7221	494.5	140	549.5	194	522
Dog05	558	558	299.5	3763	435	24000	frisbee_reverse_l.mp4	7267	497.5	140	552.5	194	525
Dog05	558.8	558.8	298.1	3762	438	24000	frisbee_reverse_l.mp4	7314	494.5	140	549.5	194	522
Dog05	557.3	557.3	299.4	3740	442	24000	frisbee_reverse_l.mp4	7374	494.5	140	549.5	194	522
Dog05	555	555	298.5	3677	445	24000	frisbee_reverse_l.mp4	7434	494.5	140	549.5	194	522
Dog05	552.7	552.7	299.5	3660	449	24000	frisbee_reverse_l.mp4	7494	494.5	140	549.5	194	522
Dog05	554.7	554.7	300.4	3670	453	24000	frisbee_reverse_l.mp4	7554	494.5	140	549.5	194	522
Dog05	552.6	552.6	295.7	3702	456	24000	frisbee_reverse_l.mp4	7614	494.5	140	549.5	194	522
Dog05	551.1	551.1	296.7	3757	460	24000	frisbee_reverse_l.mp4	7674	494.5	140	549.5	194	522
Dog05	554.5	554.5	297.7	3795	463	24000	frisbee_reverse_l.mp4	7734	494.5	140	549.5	194	522
Dog05	555.9	555.9	295.6	3801	467	24000	frisbee_reverse_l.mp4	7794	494.5	140	549.5	194	522
Dog05	555.8	555.8	297.7	3829	472	24000	frisbee_reverse_l.mp4	7884	492.5	140	547.5	194	520
Dog05	556.2	556.2	299.5	3839	474	24000	frisbee_reverse_l.mp4	7901	481.5	140	536.5	194	509
Dog05	554	554	299	3853	475	24000	frisbee_reverse_l.mp4	7932	464.5	143	519.5	197	492
Dog05	554.2	554.2	297.2	3885	478	24000	frisbee_reverse_l.mp4	7984	427.5	153	482.5	207	455
Dog05	552	552	296.4	3941	482	24000	frisbee_reverse_l.mp4	8041	392.5	168	447.5	222	420
Dog05	549.1	549.1	298	4002	486	24000	frisbee_reverse_l.mp4	8104	343.5	206	398.5	260	371
Dog05	554.8	554.8	299.4	4093	490	24000	frisbee_reverse_l.mp4	8170	295.5	254	350.5	308	323
Dog05	788.7	788.7	392.3	4075	493	24000	frisbee_reverse_l.mp4	8221	257.5	296	312.5	350	285
Dog05	866.1	866.1	439	4078	496	24000	frisbee_reverse_l.mp4	8281	216.5	348	271.5	402	244
Dog05	866.4	866.4	439	4079	496	24000	frisbee_reverse_l.mp4	8283	205.5	365	260.5	419	233
Dog05	870.4	870.4	436.9	4079	498	24000	frisbee_reverse_l.mp4	8312	192.5	381	247.5	435	220
Dog05	870.4	870.4	436.8	4079	498	24000	frisbee_reverse_l.mp4	8314	190.5	378	245.5	432	218
Dog05	877.3	877.3	436.9	4063	501	24000	frisbee_reverse_l.mp4	8365	149.5	418	204.5	472	177
Dog05	878	878	436.4	4051	504	24000	frisbee_reverse_l.mp4	8413	126.5	432	181.5	486	154
Dog05	879.3	879.3	440.7	4012	508	24000	frisbee_reverse_l.mp4	8473	117.5	434	172.5	488	145
Dog05	880.6	880.6	438.9	3946	511	24000	frisbee_reverse_l.mp4	8533	122.5	431	177.5	485	150
Dog05	880.8	880.8	438.2	3882	516	24000	frisbee_reverse_l.mp4	8605	151.5	415	206.5	469	179
Dog05	878.6	878.6	436.4	3846	519	24000	frisbee_reverse_l.mp4	8662	193.5	383	248.5	437	221
Dog05	881.6	881.6	437.3	3855	522	24000	frisbee_reverse_l.mp4	8707	231.5	327	286.5	381	259
Dog05	881.1	881.1	435.4	3901	526	24000	frisbee_reverse_l.mp4	8770	283.5	269	338.5	323	311
Dog05	874.5	874.5	430.9	4005	529	24000	frisbee_reverse_l.mp4	8830	317.5	227	372.5	281	345
Dog05	671.3	671.3	351.4	4196	532	24000	frisbee_reverse_l.mp4	8881	354.5	195	409.5	249	382
Dog05	265.4	265.4	375.4	4512	535	24000	frisbee_reverse_l.mp4	8926	393.5	172	448.5	226	421
Dog05	241.2	241.2	385.7	4548	536	24000	frisbee_reverse_l.mp4	8941	405.5	164	460.5	218	433
Dog05	242.2	242.2	394.6	4646	540	24000	frisbee_reverse_l.mp4	9001	453.5	145	508.5	199	481
Dog05	253.6	253.6	384.8	4704	542	24000	frisbee_reverse_l.mp4	9049	478.5	140	533.5	194	506
Dog05	265.5	265.5	379.8	4713	544	24000	frisbee_reverse_l.mp4	9079	493.5	140	548.5	194	521
Dog05	536.7	536.7	298.8	4167	555	24000	frisbee_reverse_l.mp4	9264	492.5	140	547.5	194	520
Dog05	537.6	537.6	297.9	4160	556	24000	frisbee_reverse_l.mp4	9268	493.5	140	548.5	194	521
Dog05	445.8	445.8	289.4	4124	559	24000	frisbee_reverse_l.mp4	9328	493.5	140	548.5	194	521
Dog05	412.4	412.4	289.8	4102	563	24000	frisbee_reverse_l.mp4	9388	493.5	140	548.5	194	521
Dog05	412.5	412.5	290.6	4073	566	24000	frisbee_reverse_l.mp4	9448	493.5	140	548.5	194	521
Dog05	410.2	410.2	293.8	4043	570	24000	frisbee_reverse_l.mp4	9508	493.5	140	548.5	194	521
Dog05	410.8	410.8	296	4022	574	24000	frisbee_reverse_l.mp4	9568	493.5	140	548.5	194	521
Dog05	409.6	409.6	296.4	4017	577	24000	frisbee_reverse_l.mp4	9628	493.5	140	548.5	194	521
Dog05	408.1	408.1	301	4013	581	24000	frisbee_reverse_l.mp4	9688	493.5	140	548.5	194	521
Dog05	411	411	300.6	3989	584	24000	frisbee_reverse_l.mp4	9748	493.5	140	548.5	194	521
Dog05	408.4	408.4	304.8	3941	588	24000	frisbee_reverse_l.mp4	9808	493.5	140	548.5	194	521
Dog05	408.4	408.4	305.4	3956	592	24000	frisbee_reverse_l.mp4	9868	493.5	140	548.5	194	521
Dog05	407.5	407.5	305	3966	595	24000	frisbee_reverse_l.mp4	9928	493.5	140	548.5	194	521
Dog05	409.4	409.4	304.7	4014	599	24000	frisbee_reverse_l.mp4	9988	493.5	140	548.5	194	521
Dog05	407.7	407.7	305.8	4039	601	24000	frisbee_reverse_l.mp4	10018	493.5	140	548.5	194	521
Dog05	407.3	407.3	306.5	4057	603	24000	frisbee_reverse_l.mp4	10051	478.5	143	533.5	197	506
Dog05	408.4	408.4	306.8	4085	606	24000	frisbee_reverse_l.mp4	10101	442.5	148	497.5	202	470
Dog05	408	408	309.4	4089	606	24000	frisbee_reverse_l.mp4	10105	442.5	148	497.5	202	470
Dog05	407.2	407.2	306.6	4112	609	24000	frisbee_reverse_l.mp4	10161	401.5	164	456.5	218	429
Dog05	401	401	311.3	4168	613	24000	frisbee_reverse_l.mp4	10221	354.5	194	409.5	248	382
Dog05	278.8	278.8	403.6	4396	618	24000	frisbee_reverse_l.mp4	10302	293.5	257	348.5	311	321
Dog05	220.9	220.9	488.3	4529	621	24000	frisbee_reverse_l.mp4	10365	254.5	296	309.5	350	282
Dog05	219.1	219.1	497.2	4562	624	24000	frisbee_reverse_l.mp4	10404	221.5	350	276.5	404	249
Dog05	218.6	218.6	499	4566	625	24000	frisbee_reverse_l.mp4	10431	206.5	370	261.5	424	234
Dog05	218.1	218.1	500.3	4572	626	24000	frisbee_reverse_l.mp4	10435	194.5	387	249.5	441	222
Dog05	217.4	217.4	506.2	4575	627	24000	frisbee_reverse_l.mp4	10458	179.5	396	234.5	450	207
Dog05	216	216	505.2	4574	627	24000	frisbee_reverse_l.mp4	10467	166.5	411	221.5	465	194
Dog05	216	216	508.7	4573	630	24000	frisbee_reverse_l.mp4	10517	131.5	428	186.5	482	159
Dog05	216.1	216.1	506.3	4586	631	24000	frisbee_reverse_l.mp4	10524	131.5	426	186.5	480	159
Dog05	215.8	215.8	509.9	4524	634	24000	frisbee_reverse_l.mp4	10583	118.5	431	173.5	485	146
Dog05	212.6	212.6	509.9	4406	640	24000	frisbee_reverse_l.mp4	10673	120.5	429	175.5	483	148
Dog05	210.1	210.1	508	4345	643	24000	frisbee_reverse_l.mp4	10733	148.5	418	203.5	472	176
Dog05	210	210	507.2	4301	647	24000	frisbee_reverse_l.mp4	10790	193.5	381	248.5	435	221
Dog05	210.4	210.4	503.6	4348	651	24000	frisbee_reverse_l.mp4	10856	244.5	311	299.5	365	272
Dog05	211.5	211.5	498.6	4393	655	24000	frisbee_reverse_l.mp4	10934	306.5	240	361.5	294	334
Dog05	330.4	330.4	377.7	4335	662	24000	frisbee_reverse_l.mp4	11042	379.5	180	434.5	234	407
Dog05	334.9	334.9	373.6	4334	663	24000	frisbee_reverse_l.mp4	11052	391.5	170	446.5	224	419
Dog05	341.4	341.4	365.8	4372	667	24000	frisbee_reverse_l.mp4	11126	440.5	147	495.5	201	468
Dog05	496.8	496.8	290.1	4185	672	24000	frisbee_reverse_l.mp4	11213	505.5	137	560.5	191	533
Dog05	556.4	556.4	266	4013	677	24000	frisbee_reverse_l.mp4	11294	566.5	150	621.5	204	594
Dog05	564	564	266.1	3922	681	24000	frisbee_reverse_l.mp4	11363	619.5	176	674.5	230	647
Dog05	566.3	566.3	267.2	3896	683	24000	frisbee_reverse_l.mp4	11385	642.5	195	697.5	249	670
Dog05	570.4	570.4	270	3858	686	24000	frisbee_reverse_l.mp4	11444	681.5	224	736.5	278	709
Dog05	713.8	713.8	374.1	3750	690	24000	frisbee_reverse_l.mp4	11507	725.5	277	780.5	331	753
Dog05	727.2	727.2	405.2	3704	693	24000	frisbee_reverse_l.mp4	11555	743.5	325	798.5	379	771
Dog05	730.9	730.9	411.7	3637	697	24000	frisbee_reverse_l.mp4	11630	761.5	373	816.5	427	789
Dog05	729.8	729.8	414.8	3626	701	24000	frisbee_reverse_l.mp4	11696	783.5	408	838.5	462	811
Dog05	730.4	730.4	413.8	3624	705	24000	frisbee_reverse_l.mp4	11756	817.5	429	872.5	483	845
Dog05	733.9	733.9	412.7	3618	709	24000	frisbee_reverse_l.mp4	11822	847.5	439	902.5	493	875
Dog05	733.6	733.6	414.9	3585	713	24000	frisbee_reverse_l.mp4	11885	868.5	439	923.5	493	896
Dog05	734.2	734.2	415.4	3569	716	24000	frisbee_reverse_l.mp4	11948	875.5	433	930.5	487	903
Dog05	733.5	733.5	413	3599	717	24000	frisbee_reverse_l.mp4	12017	853.5	426	908.5	480	881
Dog05	734.2	734.2	412.7	3635	725	24000	frisbee_reverse_l.mp4	12089	798.5	408	853.5	462	826
Dog05	729.5	729.5	411.5	3679	729	24000	frisbee_reverse_l.mp4	12152	731.5	356	786.5	410	759
Dog05	722.1	722.1	407.4	3724	735	24000	frisbee_reverse_l.mp4	12251	629.5	282	684.5	336	657
Dog05	592.7	592.7	377.6	3846	739	24000	frisbee_reverse_l.mp4	12332	565.5	250	620.5	304	593
Dog05	393.9	393.9	415.2	4059	743	24000	frisbee_reverse_l.mp4	12395	500.5	230	555.5	284	528
Dog05	390	390	413.9	4127	746	24000	frisbee_reverse_l.mp4	12449	447.5	225	502.5	279	475
Dog05	371.7	371.7	418.7	4108	753	24000	frisbee_reverse_l.mp4	12557	332.5	239	387.5	293	360
Dog05	364.2	364.2	421.1	4054	756	24000	frisbee_reverse_l.mp4	12614	281.5	259	336.5	313	309
Dog05	360.4	360.4	423.8	3997	758	24000	frisbee_reverse_l.mp4	12647	248.5	274	303.5	328	276
Dog05	360.4	360.4	423.6	3999	758	24000	frisbee_reverse_l.mp4	12649	249.5	277	304.5	331	277
Dog05	360.2	360.2	424.9	3997	759	24000	frisbee_reverse_l.mp4	12652	231.5	287	286.5	341	259
Dog05	358.5	358.5	425.6	3978	759	24000	frisbee_reverse_l.mp4	12665	233.5	287	288.5	341	261
Dog05	350.8	350.8	428.4	3945	762	24000	frisbee_reverse_l.mp4	12701	190.5	320	245.5	374	218
Dog05	169.8	169.8	547.1	3977	764	24000	frisbee_reverse_l.mp4	12749	179.5	335	234.5	389	207
Dog05	134.1	134.1	601.1	3994	773	24000	frisbee_reverse_l.mp4	12892	166.5	388	221.5	442	194
Dog05	134.4	134.4	601.3	4037	781	24000	frisbee_reverse_l.mp4	13033	160.5	416	215.5	470	188
Dog05	132.4	132.4	599.8	3965	788	24000	frisbee_reverse_l.mp4	13150	130.5	440	185.5	494	158
Dog05	130.6	130.6	601.5	3975	794	24000	frisbee_reverse_l.mp4	13243	99.5	446	154.5	500	127
Dog05	131.1	131.1	599	4093	801	24000	frisbee_reverse_l.mp4	13354	89.5	442	144.5	496	117
Dog05	130.3	130.3	598.4	4219	808	24000	frisbee_reverse_l.mp4	13471	109.5	443	164.5	497	137
Dog05	131.4	131.4	594.8	4254	811	24000	frisbee_reverse_l.mp4	13522	134.5	440	189.5	494	162
Dog05	132.7	132.7	595.5	4285	813	24000	frisbee_reverse_l.mp4	13567	176.5	407	231.5	461	204
Dog05	134.5	134.5	591.3	4293	815	24000	frisbee_reverse_l.mp4	13600	206.5	374	261.5	428	234
Dog05	135.1	135.1	589.2	4303	819	24000	frisbee_reverse_l.mp4	13657	238.5	314	293.5	368	266
Dog05	139	139	578.4	4276	822	24000	frisbee_reverse_l.mp4	13711	270.5	262	325.5	316	298
Dog05	379.2	379.2	357.1	4095	825	24000	frisbee_reverse_l.mp4	13762	300.5	217	355.5	271	328
Dog05	491.9	491.9	267.7	3977	828	24000	frisbee_reverse_l.mp4	13801	336.5	176	391.5	230	364
Dog05	502.2	502.2	243	3982	831	24000	frisbee_reverse_l.mp4	13861	372.5	142	427.5	196	400
Dog05	506	506	241.9	3977	833	24000	frisbee_reverse_l.mp4	13900	402.5	120	457.5	174	430
Dog05	512.3	512.3	238.5	3926	837	24000	frisbee_reverse_l.mp4	13966	449.5	100	504.5	154	477
Dog05	514.1	514.1	240.4	3820	842	24000	frisbee_reverse_l.mp4	14035	497.5	93	552.5	147	525
Dog05	518.1	518.1	241.6	3735	845	24000	frisbee_reverse_l.mp4	14098	532.5	96	587.5	150	560
Dog05	521.9	521.9	240.3	3660	849	24000	frisbee_reverse_l.mp4	14152	575.5	108	630.5	162	603
Dog05	524.9	524.9	242.2	3640	853	24000	frisbee_reverse_l.mp4	14218	623.5	133	678.5	187	651
Dog05	528	528	246	3654	857	24000	frisbee_reverse_l.mp4	14290	669.5	176	724.5	230	697
Dog05	636.8	636.8	291.4	3655	859	24000	frisbee_reverse_l.mp4	14332	691.5	205	746.5	259	719
Dog05	649.1	649.1	306.7	3689	862	24000	frisbee_reverse_l.mp4	14371	728.5	251	783.5	305	756
Dog05	647.6	647.6	310.1	3711	864	24000	frisbee_reverse_l.mp4	14407	743.5	287	798.5	341	771
Dog05	652.4	652.4	311.6	3740	866	24000	frisbee_reverse_l.mp4	14446	750.5	311	805.5	365	778
Dog05	654.9	654.9	316.9	3748	869	24000	frisbee_reverse_l.mp4	14491	762.5	334	817.5	388	790
Dog05	659.6	659.6	317.8	3784	873	24000	frisbee_reverse_l.mp4	14554	770.5	363	825.5	417	798
Dog05	660.6	660.6	314.4	3788	876	24000	frisbee_reverse_l.mp4	14605	773.5	379	828.5	433	801
Dog05	663.1	663.1	315.7	3776	878	24000	frisbee_reverse_l.mp4	14650	773.5	391	828.5	445	801
[truncated: 1,907 more rows]

## Sheet: Exp2_anticipation data
Subject	Condition	Throw_number	latency
Dog01	rewind	4	125
Dog01	rewind	5	127
Dog01	rewind	12	0
Dog01	forward	2	-650
Dog01	forward	8	-650
Dog01	forward	10	13
Dog02	rewind	4	-106
Dog02	rewind	5	605
Dog02	forward	2	376
Dog02	forward	3	-26
Dog02	forward	6	-650
Dog02	forward	7	-160
Dog02	forward	9	-168
Dog02	forward	13	-650
Dog03	rewind	4	54
Dog03	rewind	5	55
Dog03	rewind	11	130
Dog03	rewind	12	-650
Dog03	forward	2	47
Dog03	forward	3	21
Dog03	forward	6	-49
Dog03	forward	7	-52
Dog03	forward	8	33
Dog03	forward	9	-32
Dog03	forward	13	47
Dog04	rewind	4	64
Dog04	rewind	5	-29
Dog04	rewind	12	106
Dog04	forward	2	-89
Dog04	forward	3	-71
Dog04	forward	6	39
Dog04	forward	7	-20
Dog04	forward	8	462
Dog04	forward	9	-107
Dog04	forward	13	-40
Dog05	rewind	5	-62
Dog05	rewind	12	42
Dog05	forward	2	-650
Dog05	forward	3	67
Dog05	forward	7	69
Dog05	forward	9	-51
Dog05	forward	10	370
Dog05	forward	13	62
Dog06	rewind	4	23
Dog06	rewind	5	18
Dog06	forward	2	262
Dog06	forward	3	20
Dog06	forward	7	-36
Dog06	forward	9	-650
Dog06	forward	13	442
Dog07	rewind	4	-117
Dog07	rewind	5	-8
Dog07	forward	3	-497
Dog07	forward	7	90
Dog07	forward	13	-239
Dog08	rewind	4	43
Dog08	rewind	5	-40
Dog08	rewind	12	132
Dog08	forward	2	-650
Dog08	forward	3	-375
Dog08	forward	6	564
Dog08	forward	7	-141
Dog08	forward	8	596
Dog08	forward	9	45
Dog08	forward	13	53
Dog09	rewind	12	46
Dog09	forward	6	248
Dog09	forward	10	105
Dog09	forward	14	112

## Sheet: Exp2_anticipation_IPs
Subject	Condition	InterestPeriod_number	latency
Dog01	frozen	1	126
Dog01	frozen	2	0
Dog01	move	1	-650
Dog01	move	3	-318.5
Dog02	frozen	1	249.5
Dog02	move	1	175
Dog02	move	3	-407
Dog03	frozen	1	54.5
Dog03	frozen	2	-260
Dog03	move	1	34
Dog03	move	3	-10.6
Dog04	frozen	1	17.5
Dog04	frozen	2	106
Dog04	move	1	-80
Dog04	move	3	66.8
Dog05	frozen	1	-62
Dog05	frozen	2	42
Dog05	move	1	-291.5
Dog05	move	3	112.5
Dog06	frozen	1	20.5
Dog06	move	1	141
Dog06	move	3	-81.3333
Dog07	frozen	1	-62.5
Dog07	move	1	-497
Dog07	move	3	-74.5
Dog08	frozen	1	1.5
Dog08	frozen	2	132
Dog08	move	1	-512.5
Dog08	move	3	223.4
Dog09	frozen	2	46
Dog09	move	3	155

## Sheet: Legend
Anticipation data	Exp1	Exp2
Condition	frozen catcher / moving catcher	forward / rewind Frisbee movement
Throw_number	throw number within the video: 2-10	throw number within the video: 2-14
InterestPeriod_number		interest period number within condition: 1-3
latency	Latency to look at catcher area of interest	Latency to look at catcher area of interest
Horizontal eye movement data
Subject	Participant ID
video_duration	Duration of the video in ms
video_file	Name of the video file
RIGHT_PUPIL_SIZE	pupil size of the right eye in arbitrary units
RIGHT_GAZE_X	Horizontal gaze position
RIGHT_GAZE_X_corrected	Horizontal gaze position with corrected values for dogs that watched a mirrored version of the video. All data in this column are in the same reference framework.
RIGHT_GAZE_Y	Vertical gaze position
time	Time in ms from the start of the video.
VIDEO_FRAME_INDEX	Index of the video frame.
frisbee_x_left	Horizontal coordinates of the left border of the Frisbee
frisbee_y_low	Vertical coordinates of the lower border of the Frisbee
frisbee_x_right	Horizontal coordinates of the right border of the Frisbee
frisbee_y_up	Vertical coordinates of the upper border of the Frisbee
frisbee_x_average	Horizontal coordinates of the Frisbee center
